# Supplementary material for: Factors associated with violent offenders with mental illness in forensic psychiatric evaluations
Source: PLoS One. 2025 Dec 17;20(12):e0336918. doi: 10.1371/journal.pone.0336918 (PMC12711024; doi:10.1371/journal.pone.0336918)
Supplement: S3 Data — (XLSX) [file pone.0336918.s003.xlsx]

## Sheet: 原始檔
Number	MSO	First Encounter	Crime	Severe violent crime	VC definition	Murder	Attempted murder	Aggravated assault	Assault	Sexual assault	Robbery	Narrowed violent crime	Arson	Domestic violence	Theft	Fraud	Intimidation	Substance related crimes	Against official duties	Against personal liberty	Against public safety	Others	Recidivism	Sex	Age	Compliance before the crime	Marital Status	Unmarried	Separated	Married	Employment status	Symptom mediated behaviors directly	Poor adherence	Unemployed	employed	below compulsory education	Educational level	unknown	illiterate	elementary school	secondary school	senior high school	college	University	Graduate school	special education	History of suicide	Criminal history	Criminal history-violence crime
1	No	Yes	Sexual assault	Yes	Yes	No	No	No	No	Yes	No	Yes	No	No	No	No	No	No	No	No	No	No	No	男性	44	No	unmarried	Yes	No	No	無業	N	Y	Yes	No	Yes	國中	No	No	No	Yes	No	No	No	No	No	No	Attempted murder、Assault、Against personal liberty	Yes
2	No	No	Fraud	No	No	No	No	No	No	No	No	No	No	No	No	Yes	No	No	No	No	No	No	No	男性	31	No	unmarried	Yes	No	No	無業	N	Y	Yes	No	No	專科	No	No	No	No	No	Yes	No	No	No	No	No	No
3	Yes	No	Theft	No	No	No	No	No	No	No	No	No	No	No	Yes	No	No	No	No	No	No	No	No	男性	30	No	unmarried	Yes	No	No	無業	N	Y	Yes	No	No	特教學校	No	No	No	No	No	No	No	No	Yes	No	No	No
4	Yes	No	Theft	No	No	No	No	No	No	No	No	No	No	No	Yes	No	No	No	No	No	No	No	No	女性	34	Yes	married	No	No	Yes	無業	N	Y	Yes	No	No	國中	No	No	No	Yes	No	No	No	No	No	No	Assault、Fraud、Sexual assault、Others	Yes
5	Yes	No	Robbery	No	Yes	No	No	No	No	No	Yes	Yes	No	No	No	No	No	No	No	No	No	No	No	男性	29	No	unmarried	Yes	No	No	無業	N	Y	Yes	No	Yes	國中	No	No	No	Yes	No	No	No	No	No	No	Theft、Substance related crimes、Fraud	No
6	Yes	No	Against personal liberty	No	Yes	No	No	No	No	No	No	No	No	No	No	No	No	No	No	Yes	No	No	No	男性	38	No	unmarried	Yes	No	No	無業	Y	Y	Yes	No	No	高中	No	No	No	No	Yes	No	No	No	No	Yes	No	No
7	No	No	Murder	Yes	Yes	Yes	No	No	No	No	No	Yes	No	No	No	No	No	No	No	No	No	No	No	男性	39	No	unmarried	Yes	No	No	無業	N	Y	Yes	No	No	高中	No	No	No	No	Yes	No	No	No	No	No	Substance related crimes、Others	No
9	Yes	No	Theft	No	No	No	No	No	No	No	No	No	No	No	Yes	No	No	No	No	No	No	No	Yes	女性	30	No	unmarried	Yes	No	No	無業	N	Y	Yes	No	No	研究所	No	No	No	No	No	No	No	Yes	No	No	Theft	No
10	No	No	Against public safety	No	No	No	No	No	No	No	No	No	No	No	No	No	No	No	No	No	Yes	No	No	男性	45	Yes	unmarried	Yes	No	No	無業	N	Y	Yes	No	No	國中	No	No	No	Yes	No	No	No	No	No	No	Assault、Against public safety	No
11	No	No	Theft	No	No	No	No	No	No	No	No	No	No	No	Yes	No	No	No	No	No	No	No	Yes	男性	23	No	unmarried	Yes	No	No	無業	N	Y	Yes	No	No	特教學校	No	No	No	No	No	No	No	No	Yes	Yes	Theft	No
12	No	No	Against official duties	No	No	No	No	No	No	No	No	No	No	No	No	No	No	No	Yes	No	No	No	No	女性	43	No	married	No	No	Yes	無業	N	N	Yes	No	No	國中	No	No	No	Yes	No	No	No	No	No	No	Against official duties、Against public safety、Others	No
13	No	No	Sexual assault	Yes	Yes	No	No	No	No	Yes	No	Yes	No	No	No	No	No	No	No	No	No	No	No	男性	38	No	married	No	No	Yes	無業	N	Y	Yes	No	No	國中	No	No	No	Yes	No	No	No	No	No	No	No	No
14	No	No	Robbery	No	Yes	No	No	No	No	No	Yes	Yes	No	No	No	No	No	No	No	No	No	No	Yes	男性	33	No	unmarried	Yes	No	No	無業	N	Y	Yes	No	No	高中	No	No	No	No	Yes	No	No	No	No	No	Robbery	Yes
15	Yes	No	Robbery	No	Yes	No	No	No	No	No	Yes	Yes	No	No	No	No	No	No	No	No	No	No	No	男性	35	Yes	unmarried	Yes	No	No	無業	Y	N	Yes	No	No	高中	No	No	No	No	Yes	No	No	No	No	No	Substance related crimes	No
16	Yes	No	Sexual assault	Yes	Yes	No	No	No	No	Yes	No	Yes	No	No	No	No	No	No	No	No	No	No	No	男性	24	No	unmarried	Yes	No	No	無業	N	N	Yes	No	No	大學	No	No	No	No	No	No	Yes	No	No	No	No	No
17	No	No	Substance related crimes	No	No	No	No	No	No	No	No	No	No	No	No	No	No	Yes	No	No	No	No	Yes	女性	37	No	unmarried	Yes	No	No	無業	N	Y	Yes	No	Yes	國小	No	No	Yes	No	No	No	No	No	No	Yes	Substance related crimes	No
18	Yes	No	Theft	No	No	No	No	No	No	No	No	No	No	No	Yes	No	No	No	No	No	No	No	Yes	男性	27	No	unmarried	Yes	No	No	無業	N	Y	Yes	No	Yes	國小	No	No	Yes	No	No	No	No	No	No	No	Theft	No
20	Yes	No	Assault	Yes	No	No	No	No	Yes	No	No	Yes	No	No	No	No	No	No	No	No	No	No	No	男性	29	No	unmarried	Yes	No	No	無業	Y	Y	Yes	No	No	專科	No	No	No	No	No	Yes	No	No	No	No	No	No
21	Yes	No	Fraud	No	No	No	No	No	No	No	No	No	No	No	No	Yes	No	No	No	No	No	No	No	男性	42	No	unmarried	Yes	No	No	無業	Y	Y	Yes	No	No	研究所	No	No	No	No	No	No	No	Yes	No	No	No	No
22	No	No	Sexual assault	Yes	Yes	No	No	No	No	Yes	No	Yes	No	No	No	No	No	No	No	No	No	No	No	男性	22	No	unmarried	Yes	No	No	有工作	N	N	No	Yes	No	國中	No	No	No	Yes	No	No	No	No	No	No	No	No
23	No	Yes	Attempted murder	Yes	Yes	No	Yes	No	No	No	No	Yes	No	No	No	No	No	No	No	No	No	No	No	男性	56	No	married	No	No	Yes	無業	N	Y	Yes	No	Yes	國小	No	No	Yes	No	No	No	No	No	No	No	Assault、Others	No
24	Yes	No	Theft	No	No	No	No	No	No	No	No	No	No	No	Yes	No	No	No	No	No	No	No	Yes	男性	33	No	unmarried	Yes	No	No	無業	N	Y	Yes	No	No	高中	No	No	No	No	Yes	No	No	No	No	No	Theft	No
25	No	No	Against public safety	No	No	No	No	No	No	No	No	No	No	No	No	No	No	No	No	No	Yes	No	No	男性	43	No	married	No	No	Yes	無業	N	Y	Yes	No	No	高中	No	No	No	No	Yes	No	No	No	No	No	Domestic violence	No
26	No	Yes	Domestic violence、Intimidation	No	Yes	No	No	No	No	No	No	No	No	Yes	No	No	Yes	No	No	No	No	No	No	男性	55	No	married	No	No	Yes	無業	N	Y	Yes	No	Yes	未就學	No	Yes	No	No	No	No	No	No	No	No	No	No
27	No	No	Theft	No	No	No	No	No	No	No	No	No	No	No	Yes	No	No	No	No	No	No	No	No	女性	44	No	unmarried	Yes	No	No	無業	N	Y	Yes	No	No	大學	No	No	No	No	No	No	Yes	No	No	No	Theft、Others	No
28	Yes	No	Murder	Yes	Yes	Yes	No	No	No	No	No	Yes	No	No	No	No	No	No	No	No	No	No	No	女性	39	No	married	No	No	Yes	無業	N	Y	Yes	No	No	高中	No	No	No	No	Yes	No	No	No	No	No	No	No
29	No	No	Robbery	No	Yes	No	No	No	No	No	Yes	Yes	No	No	No	No	No	No	No	No	No	No	No	男性	25	No	unmarried	Yes	No	No	無業	N	Y	Yes	No	No	高中	No	No	No	No	Yes	No	No	No	No	No	Substance related crimes、Theft、Sexual assault、Fraud	Yes
30	Yes	No	Robbery	No	Yes	No	No	No	No	No	Yes	Yes	No	No	No	No	No	No	No	No	No	No	No	男性	37	No	unmarried	Yes	No	No	無業	N	Y	Yes	No	No	國中	No	No	No	Yes	No	No	No	No	No	No	Theft、Robbery	Yes
31	No	No	Sexual assault	Yes	Yes	No	No	No	No	Yes	No	Yes	No	No	No	No	No	No	No	No	No	No	Yes	男性	31	Yes	married	No	No	Yes	無業	N	Y	Yes	No	No	高中	No	No	No	No	Yes	No	No	No	No	No	Sexual assault	Yes
32	No	Yes	Domestic violence、Sexual assault	Yes	Yes	No	No	No	No	Yes	No	Yes	No	Yes	No	No	No	No	No	No	No	No	No	男性	36	No	married	No	No	Yes	有工作	N	Y	No	Yes	No	專科	No	No	No	No	No	Yes	No	No	No	No	No	No
33	Yes	No	Theft	No	No	No	No	No	No	No	No	No	No	No	Yes	No	No	No	No	No	No	No	No	女性	43	No	unmarried	Yes	No	No	無業	N	Y	Yes	No	No	國中	No	No	No	Yes	No	No	No	No	No	No	No	No
34	No	No	Sexual assault	Yes	Yes	No	No	No	No	Yes	No	Yes	No	No	No	No	No	No	No	No	No	No	No	男性	22	No	unmarried	Yes	No	No	無業	N	Y	Yes	No	No	高中	No	No	No	No	Yes	No	No	No	No	No	Fraud、Theft、Others	No
35	No	No	Domestic violence、Sexual assault	Yes	Yes	No	No	No	No	Yes	No	Yes	No	Yes	No	No	No	No	No	No	No	No	No	男性	42	No	unmarried	Yes	No	No	無業	N	Y	Yes	No	No	高中	No	No	No	No	Yes	No	No	No	No	No	No	No
36	Yes	Yes	Domestic violence	No	No	No	No	No	No	No	No	No	No	Yes	No	No	No	No	No	No	No	No	Yes	女性	69	No	married	No	No	Yes	無業	Y	Y	Yes	No	Yes	國小	No	No	Yes	No	No	No	No	No	No	No	Domestic violence	No
37	No	No	Fraud	No	No	No	No	No	No	No	No	No	No	No	No	Yes	No	No	No	No	No	No	Yes	男性	27	No	married	No	No	Yes	有工作	N	Y	No	Yes	No	高中	No	No	No	No	Yes	No	No	No	No	No	Fraud	No
38	Yes	No	Sexual assault	Yes	Yes	No	No	No	No	Yes	No	Yes	No	No	No	No	No	No	No	No	No	No	No	男性	23	No	unmarried	Yes	No	No	無業	N	Y	Yes	No	No	高中	No	No	No	No	Yes	No	No	No	No	No	No	No
39	Yes	No	Theft	No	No	No	No	No	No	No	No	No	No	No	Yes	No	No	No	No	No	No	No	No	男性	45	No	married	No	No	Yes	無業	Y	Y	Yes	No	No	專科	No	No	No	No	No	Yes	No	No	No	No	Assault、Theft、Against personal liberty	Yes
40	Yes	Yes	Theft	No	No	No	No	No	No	No	No	No	No	No	Yes	No	No	No	No	No	No	No	Yes	男性	43	No	unmarried	Yes	No	No	無業	N	Y	Yes	No	No	國中	No	No	No	Yes	No	No	No	No	No	No	Theft	No
41	No	No	Theft	No	No	No	No	No	No	No	No	No	No	No	Yes	No	No	No	No	No	No	No	No	男性	39	No	married	No	No	Yes	無業	N	Y	Yes	No	No	國中	No	No	No	Yes	No	No	No	No	No	No	Domestic violence	No
42	Yes	No	Against public safety	No	No	No	No	No	No	No	No	No	No	No	No	No	No	No	No	No	Yes	No	No	男性	52	No	unmarried	Yes	No	No	無業	N	Y	Yes	No	No	高中	No	No	No	No	Yes	No	No	No	No	No	Assault、Theft、Against official duties、Against public safety、Others	No
43	No	No	Against public safety	No	No	No	No	No	No	No	No	No	No	No	No	No	No	No	No	No	Yes	No	No	男性	34	No	unmarried	Yes	No	No	無業	N	Y	Yes	No	No	國中	No	No	No	Yes	No	No	No	No	No	No	Theft、Against public safety、Others	No
44	Yes	No	Against public safety	No	No	No	No	No	No	No	No	No	No	No	No	No	No	No	No	No	Yes	No	No	女性	56	No	unmarried	Yes	No	No	無業	N	Y	Yes	No	No	高中	No	No	No	No	Yes	No	No	No	No	No	Assault、Others	No
48	Yes	No	Theft	No	No	No	No	No	No	No	No	No	No	No	Yes	No	No	No	No	No	No	No	No	男性	20	No	unmarried	Yes	No	No	無業	N	Y	Yes	No	No	特教學校	No	No	No	No	No	No	No	No	Yes	No	No	No
49	No	No	Against public safety	No	No	No	No	No	No	No	No	No	No	No	No	No	No	No	No	No	Yes	No	No	男性	39	No	unmarried	Yes	No	No	無業	N	Y	Yes	No	No	高中	No	No	No	No	Yes	No	No	No	No	No	Against personal liberty、Against public safety、Others	Yes
50	Yes	No	Attempted murder	Yes	Yes	No	Yes	No	No	No	No	Yes	No	No	No	No	No	No	No	No	No	No	No	男性	33	No	unmarried	Yes	No	No	無業	N	Y	Yes	No	No	高中	No	No	No	No	Yes	No	No	No	No	No	No	No
51	Yes	No	Others	No	No	No	No	No	No	No	No	No	No	No	No	No	No	No	No	No	No	Yes	No	男性	43	No	unmarried	Yes	No	No	無業	Y	Y	Yes	No	Yes	國中	No	No	No	Yes	No	No	No	No	No	No	Assault、Fraud、Robbery、Against official duties、Against public safety、Others	Yes
53	No	No	Substance related crimes	No	No	No	No	No	No	No	No	No	No	No	No	No	No	Yes	No	No	No	No	No	男性	23	No	unmarried	Yes	No	No	無業	N	Y	Yes	No	No	國中	No	No	No	Yes	No	No	No	No	No	No	No	No
54	Yes	No	Domestic violence、Murder	Yes	Yes	Yes	No	No	No	No	No	Yes	No	Yes	No	No	No	No	No	No	No	No	No	男性	38	No	unmarried	Yes	No	No	無業	N	Y	Yes	No	No	高中	No	No	No	No	Yes	No	No	No	No	No	Substance related crimes	No
55	No	Yes	Domestic violence、Assault	Yes	No	No	No	No	Yes	No	No	Yes	No	Yes	No	No	No	No	No	No	No	No	No	女性	26	No	married	No	No	Yes	無業	N	Y	Yes	No	No	國中	No	No	No	Yes	No	No	No	No	No	No	No	No
56	No	No	Theft	No	No	No	No	No	No	No	No	No	No	No	Yes	No	No	No	No	No	No	No	No	男性	46	No	unmarried	Yes	No	No	有工作	N	Y	No	Yes	No	大學	No	No	No	No	No	No	Yes	No	No	No	Theft、Against personal liberty、Others	Yes
57	No	Yes	Domestic violence、Sexual assault	Yes	Yes	No	No	No	No	Yes	No	Yes	No	Yes	No	No	No	No	No	No	No	No	No	男性	46	No	married	No	No	Yes	無業	N	Y	Yes	No	No	高中	No	No	No	No	Yes	No	No	No	No	No	No	No
58	Yes	No	Sexual assault	Yes	Yes	No	No	No	No	Yes	No	Yes	No	No	No	No	No	No	No	No	No	No	No	男性	25	Yes	unmarried	Yes	No	No	無業	N	Y	Yes	No	No	高中	No	No	No	No	Yes	No	No	No	No	No	No	No
59	Yes	No	Theft	No	No	No	No	No	No	No	No	No	No	No	Yes	No	No	No	No	No	No	No	No	女性	57	No	unmarried	Yes	No	No	無業	N	Y	Yes	No	No	大學	No	No	No	No	No	No	Yes	No	No	No	No	No
60	No	Yes	Others	No	No	No	No	No	No	No	No	No	No	No	No	No	No	No	No	No	No	Yes	No	女性	82	No	unmarried	Yes	No	No	無業	N	Y	Yes	No	Yes	國小	No	No	Yes	No	No	No	No	No	No	No	No	No
61	Yes	No	Others	No	No	No	No	No	No	No	No	No	No	No	No	No	No	No	No	No	No	Yes	No	女性	52	No	unmarried	Yes	No	No	無業	N	Y	Yes	No	Yes	未知	Yes	No	No	No	No	No	No	No	No	No	No	No
62	Yes	No	Others	No	No	No	No	No	No	No	No	No	No	No	No	No	No	No	No	No	No	Yes	No	男性	27	No	unmarried	Yes	No	No	無業	N	Y	Yes	No	No	國中	No	No	No	Yes	No	No	No	No	No	No	Domestic violence、Substance related crimes	No
63	Yes	No	Others	No	No	No	No	No	No	No	No	No	No	No	No	No	No	No	No	No	No	Yes	No	男性	47	No	married	No	No	Yes	無業	N	N	Yes	No	No	高中	No	No	No	No	Yes	No	No	No	No	No	No	No
64	Yes	No	Theft	No	No	No	No	No	No	No	No	No	No	No	Yes	No	No	No	No	No	No	No	No	男性	23	No	unmarried	Yes	No	No	無業	N	Y	Yes	No	No	特教學校	No	No	No	No	No	No	No	No	Yes	No	No	No
65	Yes	No	Against public safety	No	No	No	No	No	No	No	No	No	No	No	No	No	No	No	No	No	Yes	No	No	女性	41	No	unmarried	Yes	No	No	無業	N	Y	Yes	No	No	高中	No	No	No	No	Yes	No	No	No	No	No	No	No
66	Yes	No	Theft	No	No	No	No	No	No	No	No	No	No	No	Yes	No	No	No	No	No	No	No	Yes	女性	26	No	unmarried	Yes	No	No	無業	N	Y	Yes	No	No	研究所	No	No	No	No	No	No	No	Yes	No	Yes	Theft	No
67	Yes	No	Theft	No	No	No	No	No	No	No	No	No	No	No	Yes	No	No	No	No	No	No	No	No	男性	40	No	unmarried	Yes	No	No	無業	N	N	Yes	No	No	高中	No	No	No	No	Yes	No	No	No	No	No	No	No
68	Yes	No	Sexual assault	Yes	Yes	No	No	No	No	Yes	No	Yes	No	No	No	No	No	No	No	No	No	No	No	男性	44	No	unmarried	Yes	No	No	有工作	N	N	No	Yes	Yes	未知	Yes	No	No	No	No	No	No	No	No	No	No	No
69	No	No	Theft	No	No	No	No	No	No	No	No	No	No	No	Yes	No	No	No	No	No	No	No	No	男性	32	No	unmarried	Yes	No	No	無業	N	Y	Yes	No	Yes	國中	No	No	No	Yes	No	No	No	No	No	No	No	No
71	No	No	Others	No	No	No	No	No	No	No	No	No	No	No	No	No	No	No	No	No	No	Yes	No	男性	70	No	unmarried	Yes	No	No	無業	N	Y	Yes	No	Yes	未就學	No	Yes	No	No	No	No	No	No	No	No	No	No
72	Yes	No	Assault	Yes	No	No	No	No	Yes	No	No	Yes	No	No	No	No	No	No	No	No	No	No	No	男性	54	No	unmarried	Yes	No	No	有工作	N	Y	No	Yes	Yes	國小	No	No	Yes	No	No	No	No	No	No	No	No	No
73	Yes	No	Theft	No	No	No	No	No	No	No	No	No	No	No	Yes	No	No	No	No	No	No	No	No	女性	32	No	unmarried	Yes	No	No	無業	N	Y	Yes	No	No	高中	No	No	No	No	Yes	No	No	No	No	No	No	No
74	Yes	No	Assault	Yes	No	No	No	No	Yes	No	No	Yes	No	No	No	No	No	No	No	No	No	No	No	男性	36	Yes	married	No	No	Yes	無業	N	Y	Yes	No	No	高中	No	No	No	No	Yes	No	No	No	No	No	Theft	No
75	No	No	Substance related crimes	No	No	No	No	No	No	No	No	No	No	No	No	No	No	Yes	No	No	No	No	Yes	女性	56	No	unmarried	Yes	No	No	無業	N	Y	Yes	No	Yes	國小	No	No	Yes	No	No	No	No	No	No	No	Substance related crimes	No
76	Yes	No	Intimidation	No	Yes	No	No	No	No	No	No	No	No	No	No	No	Yes	No	No	No	No	No	No	男性	54	No	unmarried	Yes	No	No	無業	Y	Y	Yes	No	Yes	國小	No	No	Yes	No	No	No	No	No	No	No	Assault、Intimidation、Against personal liberty	Yes
77	No	No	Theft	No	No	No	No	No	No	No	No	No	No	No	Yes	No	No	No	No	No	No	No	No	男性	42	No	unmarried	Yes	No	No	無業	N	Y	Yes	No	No	高中	No	No	No	No	Yes	No	No	No	No	No	No	No
78	No	No	Sexual assault	Yes	Yes	No	No	No	No	Yes	No	Yes	No	No	No	No	No	No	No	No	No	No	No	男性	52	No	unmarried	Yes	No	No	無業	N	Y	Yes	No	Yes	國中	No	No	No	Yes	No	No	No	No	No	No	Assault、Against public safety	No
79	Yes	No	Theft	No	No	No	No	No	No	No	No	No	No	No	Yes	No	No	No	No	No	No	No	No	男性	33	Yes	unmarried	Yes	No	No	無業	N	Y	Yes	No	No	專科	No	No	No	No	No	Yes	No	No	No	No	No	No
81	Yes	No	Theft	No	No	No	No	No	No	No	No	No	No	No	Yes	No	No	No	No	No	No	No	No	男性	45	No	unmarried	Yes	No	No	無業	N	Y	Yes	No	No	高中	No	No	No	No	Yes	No	No	No	No	No	Domestic violence、Arson、Intimidation、Against public safety、Substance related crimes、Others	No
82	No	Yes	Sexual assault	Yes	Yes	No	No	No	No	Yes	No	Yes	No	No	No	No	No	No	No	No	No	No	No	男性	32	No	unmarried	Yes	No	No	無業	N	Y	Yes	No	No	大學	No	No	No	No	No	No	Yes	No	No	No	No	No
83	Yes	No	Robbery	No	Yes	No	No	No	No	No	Yes	Yes	No	No	No	No	No	No	No	No	No	No	No	女性	25	No	unmarried	Yes	No	No	無業	N	Y	Yes	No	Yes	國中	No	No	No	Yes	No	No	No	No	No	No	Theft	No
84	Yes	No	Others	No	No	No	No	No	No	No	No	No	No	No	No	No	No	No	No	No	No	Yes	No	男性	21	No	unmarried	Yes	No	No	無業	N	Y	Yes	No	No	國中	No	No	No	Yes	No	No	No	No	No	No	No	No
85	Yes	No	Theft	No	No	No	No	No	No	No	No	No	No	No	Yes	No	No	No	No	No	No	No	No	女性	39	No	unmarried	Yes	No	No	無業	N	Y	Yes	No	No	高中	No	No	No	No	Yes	No	No	No	No	No	No	No
87	Yes	No	Attempted murder	Yes	Yes	No	Yes	No	No	No	No	Yes	No	No	No	No	No	No	No	No	No	No	No	男性	32	No	unmarried	Yes	No	No	無業	N	Y	Yes	No	No	研究所	No	No	No	No	No	No	No	Yes	No	No	No	No
88	Yes	No	Sexual assault	Yes	Yes	No	No	No	No	Yes	No	Yes	No	No	No	No	No	No	No	No	No	No	No	男性	28	No	unmarried	Yes	No	No	無業	N	Y	Yes	No	No	國中	No	No	No	Yes	No	No	No	No	No	No	Theft	No
90	Yes	No	Robbery	No	Yes	No	No	No	No	No	Yes	Yes	No	No	No	No	No	No	No	No	No	No	No	男性	40	No	unmarried	Yes	No	No	無業	N	Y	Yes	No	No	高中	No	No	No	No	Yes	No	No	No	No	No	Substance related crimes、Robbery、Assault、Against personal liberty、Others	Yes
91	Yes	No	Intimidation	No	Yes	No	No	No	No	No	No	No	No	No	No	No	Yes	No	No	No	No	No	No	男性	39	No	unmarried	Yes	No	No	無業	N	Y	Yes	No	No	國中	No	No	No	Yes	No	No	No	No	No	No	Assault、Intimidation、Others	No
92	No	Yes	Robbery	No	Yes	No	No	No	No	No	Yes	Yes	No	No	No	No	No	No	No	No	No	No	No	男性	33	No	unmarried	Yes	No	No	無業	N	Y	Yes	No	No	國中	No	No	No	Yes	No	No	No	No	No	No	Substance related crimes、Against official duties	No
93	Yes	No	Intimidation	No	Yes	No	No	No	No	No	No	No	No	No	No	No	Yes	No	No	No	No	No	No	男性	28	No	unmarried	Yes	No	No	無業	N	Y	Yes	No	Yes	國中	No	No	No	Yes	No	No	No	No	No	No	Assault、Intimidation	No
94	No	No	Others	No	No	No	No	No	No	No	No	No	No	No	No	No	No	No	No	No	No	Yes	No	男性	38	No	married	No	No	Yes	無業	N	Y	Yes	No	No	國中	No	No	No	Yes	No	No	No	No	No	No	Intimidation、Others	Yes
95	No	No	Attempted murder、Robbery	Yes	Yes	No	Yes	No	No	No	Yes	Yes	No	No	No	No	No	No	No	No	No	No	No	男性	25	No	unmarried	Yes	No	No	無業	N	Y	Yes	No	No	高中	No	No	No	No	Yes	No	No	No	No	No	No	No
96	No	No	Against public safety	No	No	No	No	No	No	No	No	No	No	No	No	No	No	No	No	No	Yes	No	No	男性	32	No	unmarried	Yes	No	No	無業	N	Y	Yes	No	No	國中	No	No	No	Yes	No	No	No	No	No	No	Theft、Robbery、Intimidation、Against official duties、Fraud	Yes
98	No	No	Domestic violence、Sexual assault	Yes	Yes	No	No	No	No	Yes	No	Yes	No	Yes	No	No	No	No	No	No	No	No	No	男性	35	No	married	No	No	Yes	無業	N	Y	Yes	No	No	國中	No	No	No	Yes	No	No	No	No	No	No	Theft	No
99	Yes	No	Theft	No	No	No	No	No	No	No	No	No	No	No	Yes	No	No	No	No	No	No	No	Yes	男性	29	No	unmarried	Yes	No	No	無業	N	Y	Yes	No	No	特教學校	No	No	No	No	No	No	No	No	Yes	No	Theft	No
101	No	No	Robbery	No	Yes	No	No	No	No	No	Yes	Yes	No	No	No	No	No	No	No	No	No	No	No	男性	32	No	unmarried	Yes	No	No	無業	N	Y	Yes	No	No	高中	No	No	No	No	Yes	No	No	No	No	No	Theft、Assault、Substance related crimes	No
103	Yes	No	Sexual assault	Yes	Yes	No	No	No	No	Yes	No	Yes	No	No	No	No	No	No	No	No	No	No	No	男性	29	Yes	unmarried	Yes	No	No	無業	N	Y	Yes	No	No	高中	No	No	No	No	Yes	No	No	No	No	No	No	No
104	No	No	Theft	No	No	No	No	No	No	No	No	No	No	No	Yes	No	No	No	No	No	No	No	No	女性	31	No	unmarried	Yes	No	No	無業	N	Y	Yes	No	No	研究所	No	No	No	No	No	No	No	Yes	No	No	No	No
105	Yes	No	Theft	No	No	No	No	No	No	No	No	No	No	No	Yes	No	No	No	No	No	No	No	Yes	女性	54	No	unmarried	Yes	No	No	無業	N	Y	Yes	No	No	專科	No	No	No	No	No	Yes	No	No	No	No	Theft	No
106	No	No	Robbery	No	Yes	No	No	No	No	No	Yes	Yes	No	No	No	No	No	No	No	No	No	No	No	男性	32	No	unmarried	Yes	No	No	無業	N	Y	Yes	No	No	國中	No	No	No	Yes	No	No	No	No	No	No	Robbery、Substance related crimes、Others	Yes
107	Yes	No	Others	No	No	No	No	No	No	No	No	No	No	No	No	No	No	No	No	No	No	Yes	No	女性	60	No	unmarried	Yes	No	No	無業	N	Y	Yes	No	Yes	國小	No	No	Yes	No	No	No	No	No	No	Yes	No	No
108	Yes	No	Robbery	No	Yes	No	No	No	No	No	Yes	Yes	No	No	No	No	No	No	No	No	No	No	No	男性	21	No	unmarried	Yes	No	No	無業	N	Y	Yes	No	No	國中	No	No	No	Yes	No	No	No	No	No	Yes	No	No
109	No	No	Theft	No	No	No	No	No	No	No	No	No	No	No	Yes	No	No	No	No	No	No	No	No	女性	35	No	unmarried	Yes	No	No	無業	N	Y	Yes	No	No	高中	No	No	No	No	Yes	No	No	No	No	No	No	No
110	Yes	No	Attempted murder	Yes	Yes	No	Yes	No	No	No	No	Yes	No	No	No	No	No	No	No	No	No	No	No	男性	45	No	unmarried	Yes	No	No	無業	N	Y	Yes	No	No	國中	No	No	No	Yes	No	No	No	No	No	No	Theft、Others	No
111	No	No	Sexual assault	Yes	Yes	No	No	No	No	Yes	No	Yes	No	No	No	No	No	No	No	No	No	No	No	男性	52	No	married	No	No	Yes	無業	N	Y	Yes	No	Yes	國小	No	No	Yes	No	No	No	No	No	No	No	Theft	No
112	No	Yes	Assault	Yes	Yes	No	No	Yes	No	No	No	Yes	No	No	No	No	No	No	No	No	No	No	No	男性	21	No	unmarried	Yes	No	No	無業	N	Y	Yes	No	No	高中	No	No	No	No	Yes	No	No	No	No	No	No	No
113	No	No	Assault	Yes	Yes	No	No	Yes	No	No	No	Yes	No	No	No	No	No	No	No	No	No	No	No	男性	45	No	unmarried	Yes	No	No	無業	N	Y	Yes	No	No	國中	No	No	No	Yes	No	No	No	No	No	No	No	No
114	No	No	Substance related crimes	No	No	No	No	No	No	No	No	No	No	No	No	No	No	Yes	No	No	No	No	No	女性	33	No	unmarried	Yes	No	No	無業	N	Y	Yes	No	No	高中	No	No	No	No	Yes	No	No	No	No	No	Theft、Substance related crimes、Others	No
115	No	No	Theft	No	No	No	No	No	No	No	No	No	No	No	Yes	No	No	No	No	No	No	No	Yes	男性	35	No	married	No	No	Yes	有工作	N	Y	No	Yes	No	高中	No	No	No	No	Yes	No	No	No	No	No	Theft	No
116	No	No	Theft	No	No	No	No	No	No	No	No	No	No	No	Yes	No	No	No	No	No	No	No	Yes	男性	32	No	unmarried	Yes	No	No	無業	N	Y	Yes	No	No	國中	No	No	No	Yes	No	No	No	No	No	Yes	Theft	No
117	No	Yes	Sexual assault	Yes	Yes	No	No	No	No	Yes	No	Yes	No	No	No	No	No	No	No	No	No	No	No	男性	38	No	married	No	No	Yes	無業	N	Y	Yes	No	No	國中	No	No	No	Yes	No	No	No	No	No	No	Theft	No
118	No	No	Intimidation	No	Yes	No	No	No	No	No	No	No	No	No	No	No	Yes	No	No	No	No	No	No	男性	36	No	unmarried	Yes	No	No	無業	N	Y	Yes	No	No	國中	No	No	No	Yes	No	No	No	No	No	No	Theft	No
119	No	No	Sexual assault	Yes	Yes	No	No	No	No	Yes	No	Yes	No	No	No	No	No	No	No	No	No	No	No	男性	41	Yes	unmarried	Yes	No	No	無業	N	Y	Yes	No	Yes	國小	No	No	Yes	No	No	No	No	No	No	No	No	No
120	No	No	Others	No	No	No	No	No	No	No	No	No	No	No	No	No	No	No	No	No	No	Yes	No	男性	40	No	unmarried	Yes	No	No	無業	N	Y	Yes	No	No	高中	No	No	No	No	Yes	No	No	No	No	No	No	No
121	Yes	No	Theft	No	No	No	No	No	No	No	No	No	No	No	Yes	No	No	No	No	No	No	No	No	男性	27	No	unmarried	Yes	No	No	無業	N	Y	Yes	No	No	研究所	No	No	No	No	No	No	No	Yes	No	No	No	No
122	No	No	Theft	No	No	No	No	No	No	No	No	No	No	No	Yes	No	No	No	No	No	No	No	Yes	女性	18	No	unmarried	Yes	No	No	無業	N	Y	Yes	No	No	專科	No	No	No	No	No	Yes	No	No	No	No	Theft	No
123	Yes	No	Theft	No	No	No	No	No	No	No	No	No	No	No	Yes	No	No	No	No	No	No	No	Yes	男性	29	No	unmarried	Yes	No	No	無業	N	Y	Yes	No	No	國中	No	No	No	Yes	No	No	No	No	No	No	Theft	No
124	Yes	No	Theft	No	No	No	No	No	No	No	No	No	No	No	Yes	No	No	No	No	No	No	No	No	女性	36	No	unmarried	Yes	No	No	無業	N	Y	Yes	No	No	高中	No	No	No	No	Yes	No	No	No	No	No	Fraud、Assault、Theft、Sexual assault	Yes
125	No	No	Domestic violence、Against public safety	No	No	No	No	No	No	No	No	No	No	Yes	No	No	No	No	No	No	Yes	No	No	女性	40	No	unmarried	Yes	No	No	無業	N	Y	Yes	No	No	高中	No	No	No	No	Yes	No	No	No	No	Yes	No	No
126	No	No	Intimidation	No	Yes	No	No	No	No	No	No	No	No	No	No	No	Yes	No	No	No	No	No	No	男性	35	No	unmarried	Yes	No	No	無業	N	Y	Yes	No	No	高中	No	No	No	No	Yes	No	No	No	No	No	No	No
127	No	No	Sexual assault	Yes	Yes	No	No	No	No	Yes	No	Yes	No	No	No	No	No	No	No	No	No	No	No	男性	18	No	unmarried	Yes	No	No	無業	N	Y	Yes	No	No	高中	No	No	No	No	Yes	No	No	No	No	No	No	No
128	No	No	Domestic violence、Sexual assault	Yes	Yes	No	No	No	No	Yes	No	Yes	No	Yes	No	No	No	No	No	No	No	No	No	男性	63	No	unmarried	Yes	No	No	無業	N	Y	Yes	No	Yes	國小	No	No	Yes	No	No	No	No	No	No	No	Others	No
129	No	No	Theft	No	No	No	No	No	No	No	No	No	No	No	Yes	No	No	No	No	No	No	No	Yes	女性	31	No	unmarried	Yes	No	No	無業	N	Y	Yes	No	No	研究所	No	No	No	No	No	No	No	Yes	No	No	Theft	No
130	Yes	No	Others	No	No	No	No	No	No	No	No	No	No	No	No	No	No	No	No	No	No	Yes	No	女性	32	No	unmarried	Yes	No	No	無業	Y	Y	Yes	No	No	專科	No	No	No	No	No	Yes	No	No	No	No	No	No
131	No	No	Sexual assault	Yes	Yes	No	No	No	No	Yes	No	Yes	No	No	No	No	No	No	No	No	No	No	No	男性	42	No	unmarried	Yes	No	No	無業	N	Y	Yes	No	No	高中	No	No	No	No	Yes	No	No	No	No	No	No	No
132	No	No	Assault、Robbery、Against personal liberty	Yes	Yes	No	No	No	Yes	No	Yes	Yes	No	No	No	No	No	No	No	Yes	No	No	No	男性	44	No	unmarried	Yes	No	No	無業	N	Y	Yes	No	No	大學	No	No	No	No	No	No	Yes	No	No	No	Robbery、Assault、Against personal liberty、Intimidation、Others	Yes
134	No	No	Theft	No	No	No	No	No	No	No	No	No	No	No	Yes	No	No	No	No	No	No	No	Yes	女性	41	No	unmarried	Yes	No	No	無業	N	Y	Yes	No	No	大學	No	No	No	No	No	No	Yes	No	No	No	Theft	No
135	Yes	No	Theft	No	No	No	No	No	No	No	No	No	No	No	Yes	No	No	No	No	No	No	No	Yes	男性	30	No	unmarried	Yes	No	No	無業	N	Y	Yes	No	No	特教學校	No	No	No	No	No	No	No	No	Yes	No	Theft	No
136	Yes	No	Theft	No	No	No	No	No	No	No	No	No	No	No	Yes	No	No	No	No	No	No	No	No	男性	31	No	unmarried	Yes	No	No	無業	N	Y	Yes	No	No	高中	No	No	No	No	Yes	No	No	No	No	Yes	No	No
138	No	No	Theft	No	No	No	No	No	No	No	No	No	No	No	Yes	No	No	No	No	No	No	No	Yes	男性	31	No	unmarried	Yes	No	No	無業	N	Y	Yes	No	Yes	未知	Yes	No	No	No	No	No	No	No	No	No	Theft	No
139	Yes	No	Others	No	No	No	No	No	No	No	No	No	No	No	No	No	No	No	No	No	No	Yes	No	女性	43	No	unmarried	Yes	No	No	無業	N	Y	Yes	No	No	專科	No	No	No	No	No	Yes	No	No	No	No	No	No
140	No	No	Domestic violence、Sexual assault	Yes	Yes	No	No	No	No	Yes	No	Yes	No	Yes	No	No	No	No	No	No	No	No	No	男性	18	No	unmarried	Yes	No	No	無業	N	Y	Yes	No	No	專科	No	No	No	No	No	Yes	No	No	No	No	No	No
141	No	No	Against official duties	No	No	No	No	No	No	No	No	No	No	No	No	No	No	No	Yes	No	No	No	No	女性	40	No	unmarried	Yes	No	No	無業	N	Y	Yes	No	No	高中	No	No	No	No	Yes	No	No	No	No	No	No	No
142	Yes	No	Sexual assault	Yes	Yes	No	No	No	No	Yes	No	Yes	No	No	No	No	No	No	No	No	No	No	No	男性	36	No	unmarried	Yes	No	No	無業	N	Y	Yes	No	No	專科	No	No	No	No	No	Yes	No	No	No	No	No	No
143	No	No	Domestic violence、Sexual assault	Yes	Yes	No	No	No	No	Yes	No	Yes	No	Yes	No	No	No	No	No	No	No	No	No	男性	38	No	unmarried	Yes	No	No	無業	N	Y	Yes	No	No	國中	No	No	No	Yes	No	No	No	No	No	No	No	No
144	No	No	Theft	No	No	No	No	No	No	No	No	No	No	No	Yes	No	No	No	No	No	No	No	No	男性	31	No	unmarried	Yes	No	No	無業	N	Y	Yes	No	No	專科	No	No	No	No	No	Yes	No	No	No	Yes	Theft、Others	No
146	No	Yes	Sexual assault	Yes	Yes	No	No	No	No	Yes	No	Yes	No	No	No	No	No	No	No	No	No	No	No	男性	32	No	unmarried	Yes	No	No	無業	N	Y	Yes	No	No	國中	No	No	No	Yes	No	No	No	No	No	No	No	No
147	No	Yes	Domestic violence、Sexual assault	Yes	Yes	No	No	No	No	Yes	No	Yes	No	Yes	No	No	No	No	No	No	No	No	No	男性	33	No	unmarried	Yes	No	No	無業	N	Y	Yes	No	No	高中	No	No	No	No	Yes	No	No	No	No	No	Substance related crimes、Against public safety	No
148	No	No	Substance related crimes	No	No	No	No	No	No	No	No	No	No	No	No	No	No	Yes	No	No	No	No	Yes	男性	21	No	unmarried	Yes	No	No	無業	N	Y	Yes	No	No	高中	No	No	No	No	Yes	No	No	No	No	No	Substance related crimes	No
149	Yes	No	Theft	No	No	No	No	No	No	No	No	No	No	No	Yes	No	No	No	No	No	No	No	No	女性	52	No	unmarried	Yes	No	No	無業	N	Y	Yes	No	No	高中	No	No	No	No	Yes	No	No	No	No	No	No	No
150	Yes	No	Theft、Others	No	No	No	No	No	No	No	No	No	No	No	Yes	No	No	No	No	No	No	Yes	No	男性	33	No	unmarried	Yes	No	No	無業	N	Y	Yes	No	No	特教學校	No	No	No	No	No	No	No	No	Yes	No	Theft、Against public safety	No
151	Yes	No	Theft	No	No	No	No	No	No	No	No	No	No	No	Yes	No	No	No	No	No	No	No	Yes	男性	18	No	unmarried	Yes	No	No	無業	N	Y	Yes	No	No	特教學校	No	No	No	No	No	No	No	No	Yes	No	Theft	No
152	No	No	Against public safety	No	No	No	No	No	No	No	No	No	No	No	No	No	No	No	No	No	Yes	No	No	男性	43	No	unmarried	Yes	No	No	無業	N	Y	Yes	No	No	大學	No	No	No	No	No	No	Yes	No	No	No	Murder	Yes
153	Yes	No	Theft	No	No	No	No	No	No	No	No	No	No	No	Yes	No	No	No	No	No	No	No	No	女性	50	No	unmarried	Yes	No	No	無業	N	Y	Yes	No	No	國中	No	No	No	Yes	No	No	No	No	No	No	No	No
154	No	No	Sexual assault	Yes	Yes	No	No	No	No	Yes	No	Yes	No	No	No	No	No	No	No	No	No	No	No	男性	21	No	unmarried	Yes	No	No	無業	N	Y	Yes	No	No	高中	No	No	No	No	Yes	No	No	No	No	No	Theft	No
155	No	No	Theft	No	No	No	No	No	No	No	No	No	No	No	Yes	No	No	No	No	No	No	No	Yes	女性	41	No	unmarried	Yes	No	No	無業	N	Y	Yes	No	No	高中	No	No	No	No	Yes	No	No	No	No	No	Theft	No
157	Yes	No	Attempted murder	Yes	Yes	No	Yes	No	No	No	No	Yes	No	No	No	No	No	No	No	No	No	No	No	男性	46	No	unmarried	Yes	No	No	無業	N	Y	Yes	No	No	高中	No	No	No	No	Yes	No	No	No	No	No	Attempted murder、Substance related crimes、Others	Yes
159	Yes	No	Attempted murder	Yes	Yes	No	Yes	No	No	No	No	Yes	No	No	No	No	No	No	No	No	No	No	No	男性	61	No	unmarried	Yes	No	No	無業	Y	Y	Yes	No	No	高中	No	No	No	No	Yes	No	No	No	No	No	No	No
160	Yes	No	Theft	No	No	No	No	No	No	No	No	No	No	No	Yes	No	No	No	No	No	No	No	No	女性	37	No	unmarried	Yes	No	No	無業	N	Y	Yes	No	No	高中	No	No	No	No	Yes	No	No	No	No	No	Theft、Fraud、Assault、Sexual assault	Yes
161	Yes	No	Murder	Yes	Yes	Yes	No	No	No	No	No	Yes	No	No	No	No	No	No	No	No	No	No	No	男性	33	No	unmarried	Yes	No	No	無業	Y	Y	Yes	No	No	高中	No	No	No	No	Yes	No	No	No	No	Yes	No	No
162	No	Yes	Sexual assault	Yes	Yes	No	No	No	No	Yes	No	Yes	No	No	No	No	No	No	No	No	No	No	No	男性	22	No	unmarried	Yes	No	No	無業	N	Y	Yes	No	No	高中	No	No	No	No	Yes	No	No	No	No	No	No	No
163	No	No	Theft	No	No	No	No	No	No	No	No	No	No	No	Yes	No	No	No	No	No	No	No	No	女性	38	No	unmarried	Yes	No	No	無業	N	Y	Yes	No	Yes	國中	No	No	No	Yes	No	No	No	No	No	No	Theft、Against public safety、Others	No
164	Yes	No	Against public safety	No	No	No	No	No	No	No	No	No	No	No	No	No	No	No	No	No	Yes	No	No	男性	70	No	unmarried	Yes	No	No	無業	N	Y	Yes	No	Yes	未就學	No	Yes	No	No	No	No	No	No	No	No	No	No
165	No	Yes	Domestic violence、Sexual assault	Yes	Yes	No	No	No	No	Yes	No	Yes	No	Yes	No	No	No	No	No	No	No	No	No	男性	36	No	unmarried	Yes	No	No	無業	N	Y	Yes	No	No	高中	No	No	No	No	Yes	No	No	No	No	No	No	No
167	Yes	No	Others	No	No	No	No	No	No	No	No	No	No	No	No	No	No	No	No	No	No	Yes	No	女性	34	No	unmarried	Yes	No	No	無業	Y	Y	Yes	No	No	高中	No	No	No	No	Yes	No	No	No	No	No	No	No
168	No	No	Intimidation	No	Yes	No	No	No	No	No	No	No	No	No	No	No	Yes	No	No	No	No	No	No	女性	41	No	married	No	No	Yes	無業	N	Y	Yes	No	No	大學	No	No	No	No	No	No	Yes	No	No	Yes	No	No
169	No	No	Domestic violence、Sexual assault	Yes	Yes	No	No	No	No	Yes	No	Yes	No	Yes	No	No	No	No	No	No	No	No	No	男性	38	No	unmarried	Yes	No	No	無業	N	N	Yes	No	No	國中	No	No	No	Yes	No	No	No	No	No	No	No	No
170	Yes	Yes	Against public safety	No	No	No	No	No	No	No	No	No	No	No	No	No	No	No	No	No	Yes	No	No	男性	47	No	unmarried	Yes	No	No	無業	N	Y	Yes	No	No	高中	No	No	No	No	Yes	No	No	No	No	No	Substance related crimes、Against public safety、Others	No
171	Yes	No	Domestic violence、Murder	Yes	Yes	Yes	No	No	No	No	No	Yes	No	Yes	No	No	No	No	No	No	No	No	No	男性	63	Yes	unmarried	Yes	No	No	無業	N	Y	Yes	No	Yes	國小	No	No	Yes	No	No	No	No	No	No	No	No	No
172	Yes	No	Assault	Yes	No	No	No	No	Yes	No	No	Yes	No	No	No	No	No	No	No	No	No	No	No	男性	31	No	unmarried	Yes	No	No	無業	N	Y	Yes	No	Yes	國小	No	No	Yes	No	No	No	No	No	No	No	Assault、Robbery、Theft、Against personal liberty、Attempted murder、Intimidation	Yes
173	Yes	No	Assault、Intimidation、Against official duties、Against public safety	Yes	No	No	No	No	Yes	No	No	Yes	No	No	No	No	No	No	Yes	No	Yes	No	No	男性	45	No	married	No	No	Yes	有工作	N	Y	No	Yes	No	高中	No	No	No	No	Yes	No	No	No	No	No	No	No
174	No	Yes	Sexual assault	Yes	Yes	No	No	No	No	Yes	No	Yes	No	No	No	No	No	No	No	No	No	No	No	男性	19	No	unmarried	Yes	No	No	無業	N	Y	Yes	No	No	高中	No	No	No	No	Yes	No	No	No	No	No	No	No
175	No	Yes	Sexual assault	Yes	Yes	No	No	No	No	Yes	No	Yes	No	No	No	No	No	No	No	No	No	No	No	男性	29	No	unmarried	Yes	No	No	無業	N	Y	Yes	No	No	高中	No	No	No	No	Yes	No	No	No	No	No	No	No
176	No	Yes	Against public safety	No	No	No	No	No	No	No	No	No	No	No	No	No	No	No	No	No	Yes	No	No	男性	19	No	unmarried	Yes	No	No	無業	N	Y	Yes	No	No	高中	No	No	No	No	Yes	No	No	No	No	No	No	No
177	No	Yes	Sexual assault	Yes	Yes	No	No	No	No	Yes	No	Yes	No	No	No	No	No	No	No	No	No	No	No	男性	23	No	unmarried	Yes	No	No	無業	N	Y	Yes	No	No	高中	No	No	No	No	Yes	No	No	No	No	No	No	No
178	No	No	Others	No	No	No	No	No	No	No	No	No	No	No	No	No	No	No	No	No	No	Yes	No	男性	38	No	married	No	No	Yes	無業	N	N	Yes	No	No	高中	No	No	No	No	Yes	No	No	No	No	Yes	No	No
179	No	No	Against public safety	No	No	No	No	No	No	No	No	No	No	No	No	No	No	No	No	No	Yes	No	No	男性	26	Yes	unmarried	Yes	No	No	無業	N	Y	Yes	No	No	大學	No	No	No	No	No	No	Yes	No	No	No	Substance related crimes、Theft、Others	No
180	No	No	Theft	No	No	No	No	No	No	No	No	No	No	No	Yes	No	No	No	No	No	No	No	No	女性	30	No	unmarried	Yes	No	No	無業	N	Y	Yes	No	No	大學	No	No	No	No	No	No	Yes	No	No	Yes	No	No
181	No	No	Sexual assault	Yes	Yes	No	No	No	No	Yes	No	Yes	No	No	No	No	No	No	No	No	No	No	No	男性	36	No	unmarried	Yes	No	No	有工作	N	Y	No	Yes	No	研究所	No	No	No	No	No	No	No	Yes	No	No	No	No
182	No	Yes	Domestic violence、Murder	Yes	Yes	Yes	No	No	No	No	No	Yes	No	Yes	No	No	No	No	No	No	No	No	No	男性	45	No	unmarried	Yes	No	No	有工作	N	Y	No	Yes	No	高中	No	No	No	No	Yes	No	No	No	No	No	Assault、Robbery、Substance related crimes、Others	Yes
183	Yes	No	Intimidation	No	Yes	No	No	No	No	No	No	No	No	No	No	No	Yes	No	No	No	No	No	No	男性	33	No	unmarried	Yes	No	No	無業	N	Y	Yes	No	No	高中	No	No	No	No	Yes	No	No	No	No	No	No	No
186	No	No	Theft	No	No	No	No	No	No	No	No	No	No	No	Yes	No	No	No	No	No	No	No	No	男性	25	No	unmarried	Yes	No	No	無業	N	Y	Yes	No	No	專科	No	No	No	No	No	Yes	No	No	No	No	Domestic violence、Theft	No
187	Yes	No	Theft	No	No	No	No	No	No	No	No	No	No	No	Yes	No	No	No	No	No	No	No	Yes	男性	24	No	unmarried	Yes	No	No	無業	N	Y	Yes	No	No	特教學校	No	No	No	No	No	No	No	No	Yes	No	Theft	No
188	No	No	Theft	No	No	No	No	No	No	No	No	No	No	No	Yes	No	No	No	No	No	No	No	No	男性	38	No	unmarried	Yes	No	No	有工作	N	Y	No	Yes	Yes	國中	No	No	No	Yes	No	No	No	No	No	No	Theft、Substance related crimes	No
189	No	No	Murder	Yes	Yes	Yes	No	No	No	No	No	Yes	No	No	No	No	No	No	No	No	No	No	No	男性	34	No	unmarried	Yes	No	No	無業	N	Y	Yes	No	No	高中	No	No	No	No	Yes	No	No	No	No	Yes	Substance related crimes、Arson、Theft、Intimidation、Against personal liberty、Against public safety	Yes
190	No	No	Others	No	No	No	No	No	No	No	No	No	No	No	No	No	No	No	No	No	No	Yes	No	男性	49	No	unmarried	Yes	No	No	無業	N	Y	Yes	No	No	專科	No	No	No	No	No	Yes	No	No	No	No	No	No
191	Yes	Yes	Substance related crimes	No	No	No	No	No	No	No	No	No	No	No	No	No	No	Yes	No	No	No	No	No	男性	47	No	unmarried	Yes	No	No	無業	N	Y	Yes	No	No	高中	No	No	No	No	Yes	No	No	No	No	No	Against official duties、Substance related crimes	No
192	Yes	No	Fraud	No	No	No	No	No	No	No	No	No	No	No	No	Yes	No	No	No	No	No	No	No	男性	38	No	unmarried	Yes	No	No	無業	N	Y	Yes	No	No	高中	No	No	No	No	Yes	No	No	No	No	No	Others	No
193	Yes	No	Sexual assault	Yes	Yes	No	No	No	No	Yes	No	Yes	No	No	No	No	No	No	No	No	No	No	No	男性	23	No	unmarried	Yes	No	No	無業	N	N	Yes	No	No	國中	No	No	No	Yes	No	No	No	No	No	No	Sexual assault、Against personal liberty	Yes
194	No	No	Sexual assault	Yes	Yes	No	No	No	No	Yes	No	Yes	No	No	No	No	No	No	No	No	No	No	Yes	男性	31	No	unmarried	Yes	No	No	無業	N	Y	Yes	No	No	高中	No	No	No	No	Yes	No	No	No	No	No	Sexual assault	Yes
195	No	No	Against personal liberty	No	Yes	No	No	No	No	No	No	No	No	No	No	No	No	No	No	Yes	No	No	No	男性	27	Yes	unmarried	Yes	No	No	無業	N	Y	Yes	No	No	高中	No	No	No	No	Yes	No	No	No	No	No	No	No
197	Yes	No	Against public safety	No	No	No	No	No	No	No	No	No	No	No	No	No	No	No	No	No	Yes	No	No	男性	70	No	unmarried	Yes	No	No	無業	N	Y	Yes	No	Yes	未就學	No	Yes	No	No	No	No	No	No	No	No	No	No
198	Yes	No	Assault	Yes	No	No	No	No	Yes	No	No	Yes	No	No	No	No	No	No	No	No	No	No	No	男性	61	No	unmarried	Yes	No	No	無業	N	Y	Yes	No	No	大學	No	No	No	No	No	No	Yes	No	No	No	No	No
200	No	Yes	Against public safety	No	No	No	No	No	No	No	No	No	No	No	No	No	No	No	No	No	Yes	No	No	男性	45	No	unmarried	Yes	No	No	無業	N	Y	Yes	No	No	高中	No	No	No	No	Yes	No	No	No	No	No	Substance related crimes、Against public safety、Others	No
201	Yes	No	Attempted murder	Yes	Yes	No	Yes	No	No	No	No	Yes	No	No	No	No	No	No	No	No	No	No	No	男性	45	No	unmarried	Yes	No	No	無業	N	Y	Yes	No	No	專科	No	No	No	No	No	Yes	No	No	No	Yes	No	No
202	Yes	No	Robbery	No	Yes	No	No	No	No	No	Yes	Yes	No	No	No	No	No	No	No	No	No	No	No	男性	45	No	unmarried	Yes	No	No	無業	N	Y	Yes	No	No	高中	No	No	No	No	Yes	No	No	No	No	No	Attempted murder、Substance related crimes	Yes
203	Yes	No	Theft	No	No	No	No	No	No	No	No	No	No	No	Yes	No	No	No	No	No	No	No	No	女性	26	No	unmarried	Yes	No	No	無業	N	Y	Yes	No	No	高中	No	No	No	No	Yes	No	No	No	No	No	Murder	Yes
204	Yes	No	Theft	No	No	No	No	No	No	No	No	No	No	No	Yes	No	No	No	No	No	No	No	Yes	男性	47	No	unmarried	Yes	No	No	無業	N	Y	Yes	No	Yes	國小	No	No	Yes	No	No	No	No	No	No	No	Theft	No
205	No	Yes	Sexual assault	Yes	Yes	No	No	No	No	Yes	No	Yes	No	No	No	No	No	No	No	No	No	No	No	男性	32	No	married	No	No	Yes	無業	N	Y	Yes	No	No	高中	No	No	No	No	Yes	No	No	No	No	No	Sexual assault、Theft	Yes
206	No	No	Domestic violence、Murder	Yes	Yes	Yes	No	No	No	No	No	Yes	No	Yes	No	No	No	No	No	No	No	No	No	男性	39	No	unmarried	Yes	No	No	無業	N	Y	Yes	No	No	國中	No	No	No	Yes	No	No	No	No	No	No	No	No
207	Yes	No	Theft	No	No	No	No	No	No	No	No	No	No	No	Yes	No	No	No	No	No	No	No	Yes	男性	39	No	unmarried	Yes	No	No	無業	N	N	Yes	No	No	高中	No	No	No	No	Yes	No	No	No	No	No	Theft	No
208	Yes	No	Fraud	No	No	No	No	No	No	No	No	No	No	No	No	Yes	No	No	No	No	No	No	Yes	男性	32	Yes	unmarried	Yes	No	No	無業	N	N	Yes	No	No	專科	No	No	No	No	No	Yes	No	No	No	No	Fraud	No
209	Yes	No	Theft	No	No	No	No	No	No	No	No	No	No	No	Yes	No	No	No	No	No	No	No	No	男性	41	No	unmarried	Yes	No	No	無業	N	Y	Yes	No	No	國中	No	No	No	Yes	No	No	No	No	No	No	No	No
210	Yes	No	Theft、Others	No	No	No	No	No	No	No	No	No	No	No	Yes	No	No	No	No	No	No	Yes	No	女性	47	No	unmarried	Yes	No	No	無業	N	N	Yes	No	No	國中	No	No	No	Yes	No	No	No	No	No	No	Fraud、Theft	No
211	No	Yes	Sexual assault	Yes	Yes	No	No	No	No	Yes	No	Yes	No	No	No	No	No	No	No	No	No	No	No	男性	42	No	unmarried	Yes	No	No	無業	N	Y	Yes	No	Yes	國中	No	No	No	Yes	No	No	No	No	No	No	No	No
212	No	Yes	Attempted murder	Yes	Yes	No	Yes	No	No	No	No	Yes	No	No	No	No	No	No	No	No	No	No	No	女性	29	No	married	No	No	Yes	無業	N	Y	Yes	No	No	高中	No	No	No	No	Yes	No	No	No	No	No	No	No
213	Yes	No	Theft	No	No	No	No	No	No	No	No	No	No	No	Yes	No	No	No	No	No	No	No	No	男性	40	No	unmarried	Yes	No	No	無業	N	Y	Yes	No	No	大學	No	No	No	No	No	No	Yes	No	No	No	No	No
214	No	No	Theft	No	No	No	No	No	No	No	No	No	No	No	Yes	No	No	No	No	No	No	No	No	男性	30	No	unmarried	Yes	No	No	無業	N	Y	Yes	No	No	高中	No	No	No	No	Yes	No	No	No	No	No	No	No
216	No	No	Theft	No	No	No	No	No	No	No	No	No	No	No	Yes	No	No	No	No	No	No	No	Yes	男性	33	No	unmarried	Yes	No	No	無業	N	Y	Yes	No	No	專科	No	No	No	No	No	Yes	No	No	No	No	Theft	No
217	Yes	Yes	Others	No	No	No	No	No	No	No	No	No	No	No	No	No	No	No	No	No	No	Yes	No	男性	49	No	unmarried	Yes	No	No	無業	N	Y	Yes	No	No	國中	No	No	No	Yes	No	No	No	No	No	No	Intimidation、Against official duties、Against personal liberty、Assault	Yes
218	Yes	No	Attempted murder	Yes	Yes	No	Yes	No	No	No	No	Yes	No	No	No	No	No	No	No	No	No	No	No	男性	41	No	unmarried	Yes	No	No	無業	N	Y	Yes	No	No	高中	No	No	No	No	Yes	No	No	No	No	No	No	No
219	Yes	No	Theft	No	No	No	No	No	No	No	No	No	No	No	Yes	No	No	No	No	No	No	No	No	男性	38	No	unmarried	Yes	No	No	無業	N	Y	Yes	No	Yes	國中	No	No	No	Yes	No	No	No	No	No	No	No	No
220	Yes	No	Intimidation	No	Yes	No	No	No	No	No	No	No	No	No	No	No	Yes	No	No	No	No	No	No	女性	42	No	married	No	No	Yes	無業	N	Y	Yes	No	No	國中	No	No	No	Yes	No	No	No	No	No	No	Assault、Against official duties	No
221	No	Yes	Sexual assault	Yes	Yes	No	No	No	No	Yes	No	Yes	No	No	No	No	No	No	No	No	No	No	No	男性	52	No	unmarried	Yes	No	No	無業	N	Y	Yes	No	Yes	國小	No	No	Yes	No	No	No	No	No	No	No	Theft	No
222	No	No	Against public safety	No	No	No	No	No	No	No	No	No	No	No	No	No	No	No	No	No	Yes	No	No	男性	23	No	unmarried	Yes	No	No	無業	N	Y	Yes	No	No	國中	No	No	No	Yes	No	No	No	No	No	No	Robbery、Intimidation	Yes
223	Yes	No	Theft	No	No	No	No	No	No	No	No	No	No	No	Yes	No	No	No	No	No	No	No	Yes	男性	22	Yes	unmarried	Yes	No	No	無業	N	N	Yes	No	No	高中	No	No	No	No	Yes	No	No	No	No	No	Theft	No
224	No	Yes	Sexual assault	Yes	Yes	No	No	No	No	Yes	No	Yes	No	No	No	No	No	No	No	No	No	No	No	男性	46	No	unmarried	Yes	No	No	無業	N	Y	Yes	No	No	國中	No	No	No	Yes	No	No	No	No	No	No	Others、Sexual assault	Yes
225	No	No	Theft	No	No	No	No	No	No	No	No	No	No	No	Yes	No	No	No	No	No	No	No	No	女性	48	No	unmarried	Yes	No	No	無業	N	Y	Yes	No	No	國中	No	No	No	Yes	No	No	No	No	No	No	Fraud、Theft	No
226	Yes	No	Theft、Others	No	No	No	No	No	No	No	No	No	No	No	Yes	No	No	No	No	No	No	Yes	No	女性	37	No	unmarried	Yes	No	No	無業	N	Y	Yes	No	No	國中	No	No	No	Yes	No	No	No	No	No	No	Others、Theft、Substance related crimes	No
227	Yes	No	Attempted murder	Yes	Yes	No	Yes	No	No	No	No	Yes	No	No	No	No	No	No	No	No	No	No	No	男性	45	No	separation	No	Yes	No	無業	N	Y	Yes	No	No	高中	No	No	No	No	Yes	No	No	No	No	No	Theft、Others、Assault	No
228	Yes	No	Sexual assault	Yes	Yes	No	No	No	No	Yes	No	Yes	No	No	No	No	No	No	No	No	No	No	No	男性	18	No	unmarried	Yes	No	No	無業	N	Y	Yes	No	No	大學	No	No	No	No	No	No	Yes	No	No	No	No	No
229	No	Yes	Sexual assault	Yes	Yes	No	No	No	No	Yes	No	Yes	No	No	No	No	No	No	No	No	No	No	No	男性	53	No	married	No	No	Yes	無業	N	Y	Yes	No	No	大學	No	No	No	No	No	No	Yes	No	No	No	No	No
230	Yes	No	Robbery	No	Yes	No	No	No	No	No	Yes	Yes	No	No	No	No	No	No	No	No	No	No	No	男性	19	No	unmarried	Yes	No	No	無業	N	N	Yes	No	No	高中	No	No	No	No	Yes	No	No	No	No	No	No	No
231	No	No	Robbery	No	Yes	No	No	No	No	No	Yes	Yes	No	No	No	No	No	No	No	No	No	No	No	男性	34	No	unmarried	Yes	No	No	無業	N	Y	Yes	No	No	高中	No	No	No	No	Yes	No	No	No	No	No	Theft、Against public safety、Against personal liberty、Domestic violence	Yes
232	Yes	No	Domestic violence、Murder	Yes	Yes	Yes	No	No	No	No	No	Yes	No	Yes	No	No	No	No	No	No	No	No	No	男性	45	No	unmarried	Yes	No	No	無業	N	Y	Yes	No	No	高中	No	No	No	No	Yes	No	No	No	No	Yes	No	No
234	No	No	Theft	No	No	No	No	No	No	No	No	No	No	No	Yes	No	No	No	No	No	No	No	No	女性	47	Yes	married	No	No	Yes	無業	N	Y	Yes	No	No	大學	No	No	No	No	No	No	Yes	No	No	No	Theft、Fraud	No
235	Yes	No	Theft	No	No	No	No	No	No	No	No	No	No	No	Yes	No	No	No	No	No	No	No	No	女性	45	Yes	unmarried	Yes	No	No	無業	N	Y	Yes	No	No	專科	No	No	No	No	No	Yes	No	No	No	No	Fraud	No
236	Yes	Yes	Against public safety	No	No	No	No	No	No	No	No	No	No	No	No	No	No	No	No	No	Yes	No	No	男性	22	No	unmarried	Yes	No	No	無業	Y	Y	Yes	No	No	研究所	No	No	No	No	No	No	No	Yes	No	No	No	No
237	Yes	No	Others	No	No	No	No	No	No	No	No	No	No	No	No	No	No	No	No	No	No	Yes	Yes	女性	44	No	unmarried	Yes	No	No	無業	N	Y	Yes	No	No	國中	No	No	No	Yes	No	No	No	No	No	No	Others	No
238	No	No	Attempted murder	Yes	Yes	No	Yes	No	No	No	No	Yes	No	No	No	No	No	No	No	No	No	No	No	男性	35	No	unmarried	Yes	No	No	無業	N	Y	Yes	No	No	高中	No	No	No	No	Yes	No	No	No	No	No	No	No
240	No	No	Sexual assault	Yes	Yes	No	No	No	No	Yes	No	Yes	No	No	No	No	No	No	No	No	No	No	No	男性	56	No	married	No	No	Yes	有工作	N	Y	No	Yes	No	大學	No	No	No	No	No	No	Yes	No	No	No	No	No
241	No	Yes	Sexual assault	Yes	Yes	No	No	No	No	Yes	No	Yes	No	No	No	No	No	No	No	No	No	No	No	男性	55	No	unmarried	Yes	No	No	無業	N	Y	Yes	No	No	大學	No	No	No	No	No	No	Yes	No	No	No	No	No
242	Yes	Yes	Assault	Yes	No	No	No	No	Yes	No	No	Yes	No	No	No	No	No	No	No	No	No	No	No	男性	82	No	unmarried	Yes	No	No	無業	N	Y	Yes	No	Yes	未就學	No	Yes	No	No	No	No	No	No	No	No	No	No
243	Yes	Yes	Theft	No	No	No	No	No	No	No	No	No	No	No	Yes	No	No	No	No	No	No	No	No	男性	32	No	unmarried	Yes	No	No	無業	N	Y	Yes	No	Yes	國小	No	No	Yes	No	No	No	No	No	No	No	Others、Assault、Fraud、Theft、Robbery、Intimidation	Yes
244	No	No	Theft	No	No	No	No	No	No	No	No	No	No	No	Yes	No	No	No	No	No	No	No	No	男性	47	Yes	unmarried	Yes	No	No	無業	N	Y	Yes	No	No	高中	No	No	No	No	Yes	No	No	No	No	No	Theft、Against public safety	No
245	Yes	No	Murder	Yes	Yes	Yes	No	No	No	No	No	Yes	No	No	No	No	No	No	No	No	No	No	No	男性	35	No	unmarried	Yes	No	No	無業	N	Y	Yes	No	Yes	國小	No	No	Yes	No	No	No	No	No	No	Yes	Robbery	Yes
246	Yes	No	Sexual assault	Yes	Yes	No	No	No	No	Yes	No	Yes	No	No	No	No	No	No	No	No	No	No	No	男性	37	No	married	No	No	Yes	無業	N	Y	Yes	No	No	高中	No	No	No	No	Yes	No	No	No	No	No	Against official duties、Assault	No
247	No	No	Against public safety	No	No	No	No	No	No	No	No	No	No	No	No	No	No	No	No	No	Yes	No	No	男性	37	Yes	unmarried	Yes	No	No	無業	N	Y	Yes	No	No	國中	No	No	No	Yes	No	No	No	No	No	No	Theft、Arson	No
248	No	No	Intimidation	No	Yes	No	No	No	No	No	No	No	No	No	No	No	Yes	No	No	No	No	No	No	男性	24	No	unmarried	Yes	No	No	無業	N	Y	Yes	No	No	國中	No	No	No	Yes	No	No	No	No	No	No	Fraud、Assault、Intimidation	No
249	No	Yes	Sexual assault	Yes	Yes	No	No	No	No	Yes	No	Yes	No	No	No	No	No	No	No	No	No	No	No	男性	49	No	separation	No	Yes	No	無業	N	Y	Yes	No	No	高中	No	No	No	No	Yes	No	No	No	No	No	Theft、Substance related crimes	No
250	Yes	No	Others	No	No	No	No	No	No	No	No	No	No	No	No	No	No	No	No	No	No	Yes	Yes	女性	42	No	unmarried	Yes	No	No	無業	N	Y	Yes	No	Yes	未知	Yes	No	No	No	No	No	No	No	No	No	Others	No
251	Yes	No	Against public safety	No	No	No	No	No	No	No	No	No	No	No	No	No	No	No	No	No	Yes	No	No	男性	38	No	unmarried	Yes	No	No	無業	N	Y	Yes	No	No	高中	No	No	No	No	Yes	No	No	No	No	No	Domestic violence、Murder	No
252	Yes	No	Attempted murder	Yes	Yes	No	Yes	No	No	No	No	Yes	No	No	No	No	No	No	No	No	No	No	No	男性	38	No	unmarried	Yes	No	No	無業	N	Y	Yes	No	No	高中	No	No	No	No	Yes	No	No	No	No	Yes	No	No
253	Yes	No	Against official duties	No	No	No	No	No	No	No	No	No	No	No	No	No	No	No	Yes	No	No	No	No	男性	28	No	unmarried	Yes	No	No	無業	N	Y	Yes	No	No	高中	No	No	No	No	Yes	No	No	No	No	No	No	No
254	No	No	Sexual assault	Yes	Yes	No	No	No	No	Yes	No	Yes	No	No	No	No	No	No	No	No	No	No	No	男性	54	Yes	unmarried	Yes	No	No	無業	N	N	Yes	No	No	高中	No	No	No	No	Yes	No	No	No	No	No	No	No
255	No	No	Domestic violence、Attempted murder	Yes	Yes	No	Yes	No	No	No	No	Yes	No	Yes	No	No	No	No	No	No	No	No	No	男性	44	No	unmarried	Yes	No	No	無業	N	Y	Yes	No	Yes	未知	Yes	No	No	No	No	No	No	No	No	No	Against public safety	No
256	Yes	No	Theft	No	No	No	No	No	No	No	No	No	No	No	Yes	No	No	No	No	No	No	No	No	女性	29	No	unmarried	Yes	No	No	無業	N	Y	Yes	No	No	高中	No	No	No	No	Yes	No	No	No	No	No	Theft、Fraud、Others	No
258	No	No	Murder	Yes	Yes	Yes	No	No	No	No	No	Yes	No	No	No	No	No	No	No	No	No	No	No	男性	32	No	unmarried	Yes	No	No	無業	N	Y	Yes	No	No	高中	No	No	No	No	Yes	No	No	No	No	No	No	No
259	Yes	No	Theft	No	No	No	No	No	No	No	No	No	No	No	Yes	No	No	No	No	No	No	No	Yes	男性	39	No	unmarried	Yes	No	No	無業	N	Y	Yes	No	No	大學	No	No	No	No	No	No	Yes	No	No	No	Theft	No
261	No	No	Theft	No	No	No	No	No	No	No	No	No	No	No	Yes	No	No	No	No	No	No	No	No	男性	19	No	unmarried	Yes	No	No	無業	N	Y	Yes	No	No	高中	No	No	No	No	Yes	No	No	No	No	No	Against public safety	No
262	No	No	Against public safety	No	No	No	No	No	No	No	No	No	No	No	No	No	No	No	No	No	Yes	No	No	男性	36	No	unmarried	Yes	No	No	無業	N	Y	Yes	No	No	高中	No	No	No	No	Yes	No	No	No	No	Yes	Against public safety、Domestic violence	No
263	Yes	No	Sexual assault	Yes	Yes	No	No	No	No	Yes	No	Yes	No	No	No	No	No	No	No	No	No	No	No	男性	31	No	unmarried	Yes	No	No	無業	N	Y	Yes	No	No	高中	No	No	No	No	Yes	No	No	No	No	No	No	No
264	No	Yes	Sexual assault	Yes	Yes	No	No	No	No	Yes	No	Yes	No	No	No	No	No	No	No	No	No	No	No	男性	16	No	married	No	No	Yes	無業	N	Y	Yes	No	Yes	國中	No	No	No	Yes	No	No	No	No	No	No	No	No
265	No	Yes	Sexual assault	Yes	Yes	No	No	No	No	Yes	No	Yes	No	No	No	No	No	No	No	No	No	No	Yes	男性	39	No	unmarried	Yes	No	No	無業	N	Y	Yes	No	No	高中	No	No	No	No	Yes	No	No	No	No	No	Sexual assault	Yes
267	Yes	No	Theft	No	No	No	No	No	No	No	No	No	No	No	Yes	No	No	No	No	No	No	No	No	男性	54	No	unmarried	Yes	No	No	無業	N	Y	Yes	No	No	國中	No	No	No	Yes	No	No	No	No	No	No	Substance related crimes	No
268	No	No	Attempted murder	Yes	Yes	No	Yes	No	No	No	No	Yes	No	No	No	No	No	No	No	No	No	No	No	男性	54	Yes	unmarried	Yes	No	No	無業	N	Y	Yes	No	No	國中	No	No	No	Yes	No	No	No	No	No	Yes	Substance related crimes、Others	No
269	No	Yes	Against public safety	No	No	No	No	No	No	No	No	No	No	No	No	No	No	No	No	No	Yes	No	Yes	男性	42	No	unmarried	Yes	No	No	有工作	N	Y	No	Yes	No	高中	No	No	No	No	Yes	No	No	No	No	No	Against public safety	No
270	Yes	No	Sexual assault	Yes	Yes	No	No	No	No	Yes	No	Yes	No	No	No	No	No	No	No	No	No	No	No	男性	32	No	unmarried	Yes	No	No	無業	N	Y	Yes	No	No	大學	No	No	No	No	No	No	Yes	No	No	No	Theft、Others	No
272	No	No	Theft	No	No	No	No	No	No	No	No	No	No	No	Yes	No	No	No	No	No	No	No	No	男性	48	Yes	unmarried	Yes	No	No	無業	N	Y	Yes	No	No	高中	No	No	No	No	Yes	No	No	No	No	Yes	Theft、Against public safety	No
273	Yes	No	Theft	No	No	No	No	No	No	No	No	No	No	No	Yes	No	No	No	No	No	No	No	No	男性	25	No	unmarried	Yes	No	No	無業	N	Y	Yes	No	No	高中	No	No	No	No	Yes	No	No	No	No	No	Assault	No
274	Yes	No	Attempted murder	Yes	Yes	No	Yes	No	No	No	No	Yes	No	No	No	No	No	No	No	No	No	No	No	男性	43	No	unmarried	Yes	No	No	有工作	N	Y	No	Yes	No	國中	No	No	No	Yes	No	No	No	No	No	No	Others	No
276	No	No	Attempted murder	Yes	Yes	No	Yes	No	No	No	No	Yes	No	No	No	No	No	No	No	No	No	No	No	男性	39	No	married	No	No	Yes	無業	N	Y	Yes	No	No	高中	No	No	No	No	Yes	No	No	No	No	No	No	No
279	Yes	No	Theft	No	No	No	No	No	No	No	No	No	No	No	Yes	No	No	No	No	No	No	No	No	男性	29	No	unmarried	Yes	No	No	無業	N	Y	Yes	No	No	特教學校	No	No	No	No	No	No	No	No	Yes	No	No	No
282	No	No	Sexual assault	Yes	Yes	No	No	No	No	Yes	No	Yes	No	No	No	No	No	No	No	No	No	No	No	男性	23	No	unmarried	Yes	No	No	無業	N	Y	Yes	No	No	高中	No	No	No	No	Yes	No	No	No	No	No	Theft、Fraud、Others	No
283	No	No	Sexual assault	Yes	Yes	No	No	No	No	Yes	No	Yes	No	No	No	No	No	No	No	No	No	No	No	男性	24	No	unmarried	Yes	No	No	無業	N	Y	Yes	No	No	高中	No	No	No	No	Yes	No	No	No	No	No	No	No
284	No	No	Theft	No	No	No	No	No	No	No	No	No	No	No	Yes	No	No	No	No	No	No	No	Yes	男性	28	No	unmarried	Yes	No	No	無業	N	Y	Yes	No	No	國中	No	No	No	Yes	No	No	No	No	No	No	Theft	No
285	No	No	Theft	No	No	No	No	No	No	No	No	No	No	No	Yes	No	No	No	No	No	No	No	No	男性	25	No	unmarried	Yes	No	No	有工作	N	Y	No	Yes	Yes	國中	No	No	No	Yes	No	No	No	No	No	No	Substance related crimes、Fraud、Theft、Assault	No
286	Yes	No	Theft	No	No	No	No	No	No	No	No	No	No	No	Yes	No	No	No	No	No	No	No	No	男性	32	No	unmarried	Yes	No	No	無業	N	Y	Yes	No	No	高中	No	No	No	No	Yes	No	No	No	No	No	No	No
287	Yes	No	Against public safety	No	No	No	No	No	No	No	No	No	No	No	No	No	No	No	No	No	Yes	No	No	女性	33	No	unmarried	Yes	No	No	無業	Y	Y	Yes	No	No	高中	No	No	No	No	Yes	No	No	No	No	No	No	No
288	No	No	Theft	No	No	No	No	No	No	No	No	No	No	No	Yes	No	No	No	No	No	No	No	No	男性	52	No	unmarried	Yes	No	No	無業	N	Y	Yes	No	No	國中	No	No	No	Yes	No	No	No	No	No	No	Domestic violence、Against public safety、Others	No
289	No	No	Theft	No	No	No	No	No	No	No	No	No	No	No	Yes	No	No	No	No	No	No	No	Yes	男性	30	No	unmarried	Yes	No	No	無業	N	Y	Yes	No	No	高中	No	No	No	No	Yes	No	No	No	No	No	Theft	No
290	Yes	No	Arson	No	No	No	No	No	No	No	No	No	Yes	No	No	No	No	No	No	No	No	No	No	男性	38	No	unmarried	Yes	No	No	無業	N	Y	Yes	No	No	大學	No	No	No	No	No	No	Yes	No	No	No	No	No
291	Yes	No	Arson	No	No	No	No	No	No	No	No	No	Yes	No	No	No	No	No	No	No	No	No	No	男性	22	No	unmarried	Yes	No	No	無業	Y	Y	Yes	No	No	高中	No	No	No	No	Yes	No	No	No	No	Yes	No	No
293	No	No	Theft	No	No	No	No	No	No	No	No	No	No	No	Yes	No	No	No	No	No	No	No	Yes	男性	31	No	unmarried	Yes	No	No	無業	N	Y	Yes	No	No	高中	No	No	No	No	Yes	No	No	No	No	No	Theft	No
294	No	Yes	Sexual assault	Yes	Yes	No	No	No	No	Yes	No	Yes	No	No	No	No	No	No	No	No	No	No	No	男性	48	No	unmarried	Yes	No	No	無業	N	Y	Yes	No	No	高中	No	No	No	No	Yes	No	No	No	No	No	Attempted murder、Against personal liberty、Others	Yes
295	No	No	Theft	No	No	No	No	No	No	No	No	No	No	No	Yes	No	No	No	No	No	No	No	No	男性	33	No	unmarried	Yes	No	No	無業	N	Y	Yes	No	No	高中	No	No	No	No	Yes	No	No	No	No	No	Substance related crimes、Robbery、Theft、Intimidation、Against personal liberty	Yes
298	No	No	Fraud	No	No	No	No	No	No	No	No	No	No	No	No	Yes	No	No	No	No	No	No	No	男性	31	No	unmarried	Yes	No	No	無業	N	Y	Yes	No	No	大學	No	No	No	No	No	No	Yes	No	No	No	No	No
300	Yes	No	Others	No	No	No	No	No	No	No	No	No	No	No	No	No	No	No	No	No	No	Yes	No	男性	37	No	unmarried	Yes	No	No	無業	Y	Y	Yes	No	No	高中	No	No	No	No	Yes	No	No	No	No	No	No	No
301	Yes	No	Murder	Yes	Yes	Yes	No	No	No	No	No	Yes	No	No	No	No	No	No	No	No	No	No	No	男性	51	Yes	unmarried	Yes	No	No	無業	Y	Y	Yes	No	No	國中	No	No	No	Yes	No	No	No	No	No	No	No	No
302	No	No	Others	No	No	No	No	No	No	No	No	No	No	No	No	No	No	No	No	No	No	Yes	No	男性	34	No	unmarried	Yes	No	No	無業	N	Y	Yes	No	Yes	國小	No	No	Yes	No	No	No	No	No	No	No	Others、Assault、Fraud、Theft、Robbery、Intimidation	Yes
303	No	No	Theft	No	No	No	No	No	No	No	No	No	No	No	Yes	No	No	No	No	No	No	No	No	男性	43	No	unmarried	Yes	No	No	無業	N	Y	Yes	No	Yes	國中	No	No	No	Yes	No	No	No	No	No	No	Theft、Others、Assault、Substance related crimes	No
304	No	No	Theft	No	No	No	No	No	No	No	No	No	No	No	Yes	No	No	No	No	No	No	No	Yes	女性	53	No	unmarried	Yes	No	No	無業	N	Y	Yes	No	Yes	國小	No	No	Yes	No	No	No	No	No	No	No	Theft	No
305	No	No	Theft	No	No	No	No	No	No	No	No	No	No	No	Yes	No	No	No	No	No	No	No	Yes	男性	26	No	unmarried	Yes	No	No	無業	N	Y	Yes	No	No	高中	No	No	No	No	Yes	No	No	No	No	No	Theft	No
306	Yes	No	Theft	No	No	No	No	No	No	No	No	No	No	No	Yes	No	No	No	No	No	No	No	No	女性	50	No	unmarried	Yes	No	No	無業	Y	Y	Yes	No	No	專科	No	No	No	No	No	Yes	No	No	No	No	No	No
307	No	No	Theft	No	No	No	No	No	No	No	No	No	No	No	Yes	No	No	No	No	No	No	No	No	男性	39	No	unmarried	Yes	No	No	無業	N	Y	Yes	No	No	國中	No	No	No	Yes	No	No	No	No	No	No	Theft、Robbery、Substance related crimes	Yes
308	No	No	Others	No	No	No	No	No	No	No	No	No	No	No	No	No	No	No	No	No	No	Yes	No	男性	34	No	unmarried	Yes	No	No	無業	N	Y	Yes	No	No	高中	No	No	No	No	Yes	No	No	No	No	No	Substance related crimes、Others、Theft、Fraud	No
309	No	No	Theft	No	No	No	No	No	No	No	No	No	No	No	Yes	No	No	No	No	No	No	No	Yes	男性	36	Yes	unmarried	Yes	No	No	無業	N	Y	Yes	No	No	大學	No	No	No	No	No	No	Yes	No	No	No	Theft	No
310	Yes	No	Fraud	No	No	No	No	No	No	No	No	No	No	No	No	Yes	No	No	No	No	No	No	Yes	女性	39	No	unmarried	Yes	No	No	無業	N	Y	Yes	No	No	研究所	No	No	No	No	No	No	No	Yes	No	No	Fraud	No
311	Yes	No	Assault	Yes	No	No	No	No	Yes	No	No	Yes	No	No	No	No	No	No	No	No	No	No	No	女性	54	No	unmarried	Yes	No	No	無業	N	Y	Yes	No	No	大學	No	No	No	No	No	No	Yes	No	No	No	No	No
312	No	No	Robbery	No	Yes	No	No	No	No	No	Yes	Yes	No	No	No	No	No	No	No	No	No	No	No	男性	30	No	unmarried	Yes	No	No	無業	N	Y	Yes	No	No	高中	No	No	No	No	Yes	No	No	No	No	Yes	Others、Robbery、Theft、Intimidation	Yes
313	No	Yes	Sexual assault	Yes	Yes	No	No	No	No	Yes	No	Yes	No	No	No	No	No	No	No	No	No	No	No	男性	49	No	unmarried	Yes	No	No	無業	N	Y	Yes	No	Yes	國中	No	No	No	Yes	No	No	No	No	No	No	No	No
314	Yes	No	Sexual assault	Yes	Yes	No	No	No	No	Yes	No	Yes	No	No	No	No	No	No	No	No	No	No	No	男性	25	No	unmarried	Yes	No	No	無業	N	Y	Yes	No	No	國中	No	No	No	Yes	No	No	No	No	No	No	No	No
315	Yes	No	Theft	No	No	No	No	No	No	No	No	No	No	No	Yes	No	No	No	No	No	No	No	No	男性	39	Yes	unmarried	Yes	No	No	無業	N	Y	Yes	No	No	高中	No	No	No	No	Yes	No	No	No	No	No	Theft、Assault	No
316	Yes	No	Murder	Yes	Yes	Yes	No	No	No	No	No	Yes	No	No	No	No	No	No	No	No	No	No	No	男性	40	No	unmarried	Yes	No	No	有工作	N	Y	No	Yes	No	高中	No	No	No	No	Yes	No	No	No	No	No	Arson	No
318	Yes	No	Theft	No	No	No	No	No	No	No	No	No	No	No	Yes	No	No	No	No	No	No	No	Yes	男性	39	No	unmarried	Yes	No	No	有工作	N	Y	No	Yes	No	國中	No	No	No	Yes	No	No	No	No	No	No	Theft	No
320	No	No	Theft	No	No	No	No	No	No	No	No	No	No	No	Yes	No	No	No	No	No	No	No	No	女性	27	Yes	unmarried	Yes	No	No	無業	N	Y	Yes	No	No	專科	No	No	No	No	No	Yes	No	No	No	No	No	No
322	No	No	Domestic violence、Against public safety	No	No	No	No	No	No	No	No	No	No	Yes	No	No	No	No	No	No	Yes	No	No	男性	32	No	unmarried	Yes	No	No	無業	N	Y	Yes	No	Yes	國中	No	No	No	Yes	No	No	No	No	No	No	Substance related crimes、Theft	No
323	Yes	No	Robbery	No	Yes	No	No	No	No	No	Yes	Yes	No	No	No	No	No	No	No	No	No	No	Yes	男性	59	No	unmarried	Yes	No	No	無業	N	N	Yes	No	Yes	未知	Yes	No	No	No	No	No	No	No	No	No	Robbery	Yes
324	No	No	Theft	No	No	No	No	No	No	No	No	No	No	No	Yes	No	No	No	No	No	No	No	No	女性	30	No	unmarried	Yes	No	No	無業	N	Y	Yes	No	No	高中	No	No	No	No	Yes	No	No	No	No	No	No	No
325	Yes	No	Sexual assault	Yes	Yes	No	No	No	No	Yes	No	Yes	No	No	No	No	No	No	No	No	No	No	No	男性	77	No	unmarried	Yes	No	No	無業	N	Y	Yes	No	Yes	未就學	No	Yes	No	No	No	No	No	No	No	No	No	No
326	No	No	Assault、Attempted murder	Yes	No	No	Yes	No	Yes	No	No	Yes	No	No	No	No	No	No	No	No	No	No	No	女性	35	No	unmarried	Yes	No	No	無業	N	Y	Yes	No	No	高中	No	No	No	No	Yes	No	No	No	No	No	Murder、Others	Yes
327	No	No	Robbery	No	Yes	No	No	No	No	No	Yes	Yes	No	No	No	No	No	No	No	No	No	No	No	男性	44	No	unmarried	Yes	No	No	有工作	N	Y	No	Yes	No	國中	No	No	No	Yes	No	No	No	No	No	No	Others、Theft、Substance related crimes、Against public safety	No
328	No	No	Against public safety	No	No	No	No	No	No	No	No	No	No	No	No	No	No	No	No	No	Yes	No	No	男性	48	No	unmarried	Yes	No	No	無業	N	Y	Yes	No	No	國中	No	No	No	Yes	No	No	No	No	No	No	Intimidation、Assault、Against public safety	Yes
329	No	No	Theft	No	No	No	No	No	No	No	No	No	No	No	Yes	No	No	No	No	No	No	No	No	男性	39	Yes	unmarried	Yes	No	No	無業	N	Y	Yes	No	No	高中	No	No	No	No	Yes	No	No	No	No	No	No	No
330	Yes	No	Domestic violence、Assault	Yes	No	No	No	No	Yes	No	No	Yes	No	Yes	No	No	No	No	No	No	No	No	No	男性	38	No	unmarried	Yes	No	No	無業	N	Y	Yes	No	No	專科	No	No	No	No	No	Yes	No	No	No	No	No	No
331	Yes	No	Sexual assault	Yes	Yes	No	No	No	No	Yes	No	Yes	No	No	No	No	No	No	No	No	No	No	No	男性	32	No	unmarried	Yes	No	No	無業	N	Y	Yes	No	No	大學	No	No	No	No	No	No	Yes	No	No	No	Theft、Others	No
332	No	No	Theft	No	No	No	No	No	No	No	No	No	No	No	Yes	No	No	No	No	No	No	No	No	男性	28	Yes	unmarried	Yes	No	No	無業	N	Y	Yes	No	No	大學	No	No	No	No	No	No	Yes	No	No	No	No	No
333	No	No	Fraud	No	No	No	No	No	No	No	No	No	No	No	No	Yes	No	No	No	No	No	No	No	男性	23	No	unmarried	Yes	No	No	無業	N	N	Yes	No	No	高中	No	No	No	No	Yes	No	No	No	No	No	No	No
334	No	No	Theft	No	No	No	No	No	No	No	No	No	No	No	Yes	No	No	No	No	No	No	No	Yes	女性	44	No	unmarried	Yes	No	No	無業	N	Y	Yes	No	No	大學	No	No	No	No	No	No	Yes	No	No	No	Theft	No
335	No	Yes	Robbery	No	Yes	No	No	No	No	No	Yes	Yes	No	No	No	No	No	No	No	No	No	No	No	男性	37	No	unmarried	Yes	No	No	有工作	N	Y	No	Yes	No	高中	No	No	No	No	Yes	No	No	No	No	No	Against public safety	No
336	Yes	No	Against public safety	No	No	No	No	No	No	No	No	No	No	No	No	No	No	No	No	No	Yes	No	No	女性	32	No	unmarried	Yes	No	No	無業	N	Y	Yes	No	No	高中	No	No	No	No	Yes	No	No	No	No	Yes	Theft、Substance related crimes	No
337	Yes	No	Attempted murder	Yes	Yes	No	Yes	No	No	No	No	Yes	No	No	No	No	No	No	No	No	No	No	No	男性	25	No	unmarried	Yes	No	No	無業	N	Y	Yes	No	Yes	國中	No	No	No	Yes	No	No	No	No	No	No	Theft	No
338	No	No	Sexual assault	Yes	Yes	No	No	No	No	Yes	No	Yes	No	No	No	No	No	No	No	No	No	No	No	男性	24	No	unmarried	Yes	No	No	無業	N	Y	Yes	No	No	大學	No	No	No	No	No	No	Yes	No	No	No	Fraud	No
339	Yes	No	Against public safety	No	No	No	No	No	No	No	No	No	No	No	No	No	No	No	No	No	Yes	No	No	男性	54	No	married	No	No	Yes	無業	N	N	Yes	No	Yes	國小	No	No	Yes	No	No	No	No	No	No	No	No	No
340	No	No	Theft	No	No	No	No	No	No	No	No	No	No	No	Yes	No	No	No	No	No	No	No	Yes	女性	29	No	married	No	No	Yes	無業	N	Y	Yes	No	No	大學	No	No	No	No	No	No	Yes	No	No	No	Theft	No
341	Yes	No	Theft	No	No	No	No	No	No	No	No	No	No	No	Yes	No	No	No	No	No	No	No	No	男性	48	Yes	unmarried	Yes	No	No	無業	N	Y	Yes	No	No	高中	No	No	No	No	Yes	No	No	No	No	Yes	Substance related crimes	No
342	No	No	Robbery	No	Yes	No	No	No	No	No	Yes	Yes	No	No	No	No	No	No	No	No	No	No	No	男性	55	No	unmarried	Yes	No	No	無業	N	Y	Yes	No	No	大學	No	No	No	No	No	No	Yes	No	No	No	Theft、Others、Fraud	No
343	Yes	No	Against official duties	No	No	No	No	No	No	No	No	No	No	No	No	No	No	No	Yes	No	No	No	No	男性	36	Yes	unmarried	Yes	No	No	無業	N	Y	Yes	No	No	高中	No	No	No	No	Yes	No	No	No	No	No	Against personal liberty、Others	Yes
344	Yes	No	Attempted murder	Yes	Yes	No	Yes	No	No	No	No	Yes	No	No	No	No	No	No	No	No	No	No	No	男性	38	No	unmarried	Yes	No	No	無業	Y	Y	Yes	No	No	研究所	No	No	No	No	No	No	No	Yes	No	No	Assault	No
345	No	No	Attempted murder	Yes	Yes	No	Yes	No	No	No	No	Yes	No	No	No	No	No	No	No	No	No	No	No	女性	34	No	unmarried	Yes	No	No	無業	N	Y	Yes	No	No	國中	No	No	No	Yes	No	No	No	No	No	Yes	Sexual assault、Assault	Yes
346	No	No	Theft	No	No	No	No	No	No	No	No	No	No	No	Yes	No	No	No	No	No	No	No	No	男性	26	No	unmarried	Yes	No	No	無業	N	Y	Yes	No	No	大學	No	No	No	No	No	No	Yes	No	No	No	Theft、Sexual assault	Yes
347	No	No	Theft	No	No	No	No	No	No	No	No	No	No	No	Yes	No	No	No	No	No	No	No	Yes	女性	49	Yes	unmarried	Yes	No	No	無業	N	Y	Yes	No	No	專科	No	No	No	No	No	Yes	No	No	No	No	Theft	No
348	No	No	Others	No	No	No	No	No	No	No	No	No	No	No	No	No	No	No	No	No	No	Yes	No	男性	43	No	unmarried	Yes	No	No	無業	N	N	Yes	No	No	大學	No	No	No	No	No	No	Yes	No	No	No	Fraud	No
349	Yes	No	Against public safety	No	No	No	No	No	No	No	No	No	No	No	No	No	No	No	No	No	Yes	No	No	男性	21	No	unmarried	Yes	No	No	有工作	N	Y	No	Yes	No	高中	No	No	No	No	Yes	No	No	No	No	Yes	No	No
350	No	No	Murder	Yes	Yes	Yes	No	No	No	No	No	Yes	No	No	No	No	No	No	No	No	No	No	No	男性	22	No	unmarried	Yes	No	No	無業	N	Y	Yes	No	No	大學	No	No	No	No	No	No	Yes	No	No	No	No	No
351	No	No	Against public safety	No	No	No	No	No	No	No	No	No	No	No	No	No	No	No	No	No	Yes	No	No	男性	40	No	unmarried	Yes	No	No	無業	N	Y	Yes	No	No	高中	No	No	No	No	Yes	No	No	No	No	No	Robbery	Yes
352	No	No	Others	No	No	No	No	No	No	No	No	No	No	No	No	No	No	No	No	No	No	Yes	No	女性	38	No	unmarried	Yes	No	No	有工作	N	Y	No	Yes	No	高中	No	No	No	No	Yes	No	No	No	No	No	No	No
353	No	No	Theft	No	No	No	No	No	No	No	No	No	No	No	Yes	No	No	No	No	No	No	No	No	男性	33	No	unmarried	Yes	No	No	無業	N	N	Yes	No	No	高中	No	No	No	No	Yes	No	No	No	No	No	No	No
354	No	No	Sexual assault	Yes	Yes	No	No	No	No	Yes	No	Yes	No	No	No	No	No	No	No	No	No	No	No	男性	39	No	married	No	No	Yes	有工作	N	N	No	Yes	No	高中	No	No	No	No	Yes	No	No	No	No	No	No	No
355	No	No	Sexual assault	Yes	Yes	No	No	No	No	Yes	No	Yes	No	No	No	No	No	No	No	No	No	No	No	男性	41	No	unmarried	Yes	No	No	有工作	N	N	No	Yes	No	高中	No	No	No	No	Yes	No	No	No	No	No	Intimidation	Yes
356	No	No	Against public safety	No	No	No	No	No	No	No	No	No	No	No	No	No	No	No	No	No	Yes	No	No	男性	41	No	unmarried	Yes	No	No	無業	N	Y	Yes	No	No	國中	No	No	No	Yes	No	No	No	No	No	No	Theft	No
357	Yes	No	Intimidation	No	Yes	No	No	No	No	No	No	No	No	No	No	No	Yes	No	No	No	No	No	No	男性	36	Yes	unmarried	Yes	No	No	無業	N	Y	Yes	No	No	高中	No	No	No	No	Yes	No	No	No	No	No	Others、Against personal liberty	Yes
358	No	No	Attempted murder	Yes	Yes	No	Yes	No	No	No	No	Yes	No	No	No	No	No	No	No	No	No	No	No	男性	39	No	unmarried	Yes	No	No	無業	N	Y	Yes	No	No	高中	No	No	No	No	Yes	No	No	No	No	No	No	No
359	Yes	No	Sexual assault	Yes	Yes	No	No	No	No	Yes	No	Yes	No	No	No	No	No	No	No	No	No	No	No	男性	50	No	unmarried	Yes	No	No	無業	N	Y	Yes	No	No	國中	No	No	No	Yes	No	No	No	No	No	No	No	No
360	Yes	No	Theft	No	No	No	No	No	No	No	No	No	No	No	Yes	No	No	No	No	No	No	No	No	男性	49	No	unmarried	Yes	No	No	無業	N	Y	Yes	No	No	國中	No	No	No	Yes	No	No	No	No	No	No	Theft、Others	No
361	Yes	No	Theft	No	No	No	No	No	No	No	No	No	No	No	Yes	No	No	No	No	No	No	No	No	男性	39	No	unmarried	Yes	No	No	無業	N	Y	Yes	No	No	國中	No	No	No	Yes	No	No	No	No	No	No	No	No
362	No	No	Murder	Yes	Yes	Yes	No	No	No	No	No	Yes	No	No	No	No	No	No	No	No	No	No	No	男性	39	No	unmarried	Yes	No	No	有工作	N	Y	No	Yes	Yes	國中	No	No	No	Yes	No	No	No	No	No	Yes	Domestic violence	No
363	Yes	No	Against public safety	No	No	No	No	No	No	No	No	No	No	No	No	No	No	No	No	No	Yes	No	No	男性	49	No	unmarried	Yes	No	No	無業	N	Y	Yes	No	Yes	國中	No	No	No	Yes	No	No	No	No	No	No	No	No
364	Yes	No	Others	No	No	No	No	No	No	No	No	No	No	No	No	No	No	No	No	No	No	Yes	No	男性	40	No	unmarried	Yes	No	No	有工作	N	Y	No	Yes	No	高中	No	No	No	No	Yes	No	No	No	No	No	Assault、Arson、Others、Murder	No
365	Yes	No	Others	No	No	No	No	No	No	No	No	No	No	No	No	No	No	No	No	No	No	Yes	Yes	男性	37	No	unmarried	Yes	No	No	無業	N	Y	Yes	No	No	大學	No	No	No	No	No	No	Yes	No	No	No	Others	No
366	No	No	Sexual assault	Yes	Yes	No	No	No	No	Yes	No	Yes	No	No	No	No	No	No	No	No	No	No	Yes	男性	52	No	unmarried	Yes	No	No	無業	N	Y	Yes	No	No	國中	No	No	No	Yes	No	No	No	No	No	No	Sexual assault	Yes
368	Yes	No	Murder	Yes	Yes	Yes	No	No	No	No	No	Yes	No	No	No	No	No	No	No	No	No	No	No	男性	41	No	unmarried	Yes	No	No	無業	N	Y	Yes	No	Yes	國小	No	No	Yes	No	No	No	No	No	No	No	No	No
369	Yes	No	Assault	Yes	No	No	No	No	Yes	No	No	Yes	No	No	No	No	No	No	No	No	No	No	No	男性	45	No	unmarried	Yes	No	No	無業	N	N	Yes	No	Yes	國小	No	No	Yes	No	No	No	No	No	No	No	No	No
370	Yes	No	Murder	Yes	Yes	Yes	No	No	No	No	No	Yes	No	No	No	No	No	No	No	No	No	No	No	男性	23	No	unmarried	Yes	No	No	無業	N	Y	Yes	No	No	高中	No	No	No	No	Yes	No	No	No	No	No	No	No
371	No	No	Murder	Yes	Yes	Yes	No	No	No	No	No	Yes	No	No	No	No	No	No	No	No	No	No	No	男性	21	No	unmarried	Yes	No	No	無業	N	Y	Yes	No	Yes	國中	No	No	No	Yes	No	No	No	No	No	No	No	No
372	Yes	No	Theft	No	No	No	No	No	No	No	No	No	No	No	Yes	No	No	No	No	No	No	No	Yes	男性	48	No	unmarried	Yes	No	No	無業	N	Y	Yes	No	Yes	國小	No	No	Yes	No	No	No	No	No	No	No	Theft	No
373	No	No	Theft	No	No	No	No	No	No	No	No	No	No	No	Yes	No	No	No	No	No	No	No	No	男性	46	No	unmarried	Yes	No	No	無業	N	Y	Yes	No	No	國中	No	No	No	Yes	No	No	No	No	No	No	Substance related crimes、Domestic violence	No
374	Yes	No	Fraud	No	No	No	No	No	No	No	No	No	No	No	No	Yes	No	No	No	No	No	No	Yes	男性	38	No	unmarried	Yes	No	No	無業	N	Y	Yes	No	No	研究所	No	No	No	No	No	No	No	Yes	No	No	Fraud	No
375	Yes	No	Theft	No	No	No	No	No	No	No	No	No	No	No	Yes	No	No	No	No	No	No	No	No	男性	36	Yes	unmarried	Yes	No	No	無業	N	Y	Yes	No	No	高中	No	No	No	No	Yes	No	No	No	No	No	Others、Against personal liberty、Against official duties、Intimidation	Yes
376	Yes	No	Theft	No	No	No	No	No	No	No	No	No	No	No	Yes	No	No	No	No	No	No	No	No	女性	50	No	unmarried	Yes	No	No	無業	N	Y	Yes	No	No	大學	No	No	No	No	No	No	Yes	No	No	No	Assault、Theft	No
377	Yes	No	Intimidation	No	Yes	No	No	No	No	No	No	No	No	No	No	No	Yes	No	No	No	No	No	No	男性	36	Yes	unmarried	Yes	No	No	無業	N	Y	Yes	No	No	高中	No	No	No	No	Yes	No	No	No	No	No	Others、Against personal liberty、Against official duties、Intimidation	Yes
378	No	Yes	Sexual assault	Yes	Yes	No	No	No	No	Yes	No	Yes	No	No	No	No	No	No	No	No	No	No	Yes	男性	24	No	unmarried	Yes	No	No	有工作	N	Y	No	Yes	No	高中	No	No	No	No	Yes	No	No	No	No	No	Sexual assault	Yes
380	Yes	No	Intimidation	No	Yes	No	No	No	No	No	No	No	No	No	No	No	Yes	No	No	No	No	No	No	男性	37	No	unmarried	Yes	No	No	無業	Y	Y	Yes	No	No	大學	No	No	No	No	No	No	Yes	No	No	No	Others	No
381	No	Yes	Domestic violence、Murder	Yes	Yes	Yes	No	No	No	No	No	Yes	No	Yes	No	No	No	No	No	No	No	No	No	男性	39	No	unmarried	Yes	No	No	有工作	N	Y	No	Yes	No	高中	No	No	No	No	Yes	No	No	No	No	Yes	No	No
382	Yes	Yes	Against public safety	No	No	No	No	No	No	No	No	No	No	No	No	No	No	No	No	No	Yes	No	No	男性	53	No	unmarried	Yes	No	No	無業	N	Y	Yes	No	Yes	國中	No	No	No	Yes	No	No	No	No	No	No	Substance related crimes	No
384	No	Yes	Sexual assault	Yes	Yes	No	No	No	No	Yes	No	Yes	No	No	No	No	No	No	No	No	No	No	No	男性	36	No	married	No	No	Yes	有工作	N	Y	No	Yes	No	高中	No	No	No	No	Yes	No	No	No	No	No	Others	No
385	No	No	Against public safety	No	No	No	No	No	No	No	No	No	No	No	No	No	No	No	No	No	Yes	No	No	男性	41	No	unmarried	Yes	No	No	無業	N	Y	Yes	No	No	專科	No	No	No	No	No	Yes	No	No	No	No	No	No
386	Yes	No	Attempted murder	Yes	Yes	No	Yes	No	No	No	No	Yes	No	No	No	No	No	No	No	No	No	No	No	男性	44	No	unmarried	Yes	No	No	無業	Y	Y	Yes	No	No	高中	No	No	No	No	Yes	No	No	No	No	No	No	No
387	Yes	No	Assault	Yes	No	No	No	No	Yes	No	No	Yes	No	No	No	No	No	No	No	No	No	No	No	男性	57	No	unmarried	Yes	No	No	無業	Y	Y	Yes	No	Yes	未知	Yes	No	No	No	No	No	No	No	No	No	No	No
388	Yes	No	Intimidation	No	Yes	No	No	No	No	No	No	No	No	No	No	No	Yes	No	No	No	No	No	No	男性	51	No	unmarried	Yes	No	No	無業	Y	Y	Yes	No	No	國中	No	No	No	Yes	No	No	No	No	No	No	No	No
389	Yes	Yes	Fraud	No	No	No	No	No	No	No	No	No	No	No	No	Yes	No	No	No	No	No	No	No	女性	33	No	married	No	No	Yes	無業	N	Y	Yes	No	No	國中	No	No	No	Yes	No	No	No	No	No	No	Substance related crimes	No
390	Yes	No	Sexual assault	Yes	Yes	No	No	No	No	Yes	No	Yes	No	No	No	No	No	No	No	No	No	No	No	男性	25	No	unmarried	Yes	No	No	無業	N	Y	Yes	No	Yes	國中	No	No	No	Yes	No	No	No	No	No	No	No	No
391	Yes	No	Theft	No	No	No	No	No	No	No	No	No	No	No	Yes	No	No	No	No	No	No	No	Yes	男性	39	No	unmarried	Yes	No	No	無業	N	Y	Yes	No	No	高中	No	No	No	No	Yes	No	No	No	No	No	Theft	No
393	Yes	Yes	Sexual assault	Yes	Yes	No	No	No	No	Yes	No	Yes	No	No	No	No	No	No	No	No	No	No	No	男性	51	No	married	No	No	Yes	有工作	N	Y	No	Yes	Yes	國中	No	No	No	Yes	No	No	No	No	No	No	Substance related crimes、Others	No
394	No	No	Fraud	No	No	No	No	No	No	No	No	No	No	No	No	Yes	No	No	No	No	No	No	No	女性	30	No	married	No	No	Yes	無業	N	N	Yes	No	No	專科	No	No	No	No	No	Yes	No	No	No	Yes	No	No
395	Yes	No	Sexual assault	Yes	Yes	No	No	No	No	Yes	No	Yes	No	No	No	No	No	No	No	No	No	No	No	男性	34	No	unmarried	Yes	No	No	無業	N	Y	Yes	No	Yes	國小	No	No	Yes	No	No	No	No	No	No	No	Against public safety	No
396	No	No	Against public safety	No	No	No	No	No	No	No	No	No	No	No	No	No	No	No	No	No	Yes	No	No	男性	41	No	unmarried	Yes	No	No	有工作	N	Y	No	Yes	Yes	國中	No	No	No	Yes	No	No	No	No	No	No	No	No
397	Yes	No	Robbery	No	Yes	No	No	No	No	No	Yes	Yes	No	No	No	No	No	No	No	No	No	No	No	男性	30	No	unmarried	Yes	No	No	無業	Y	Y	Yes	No	No	專科	No	No	No	No	No	Yes	No	No	No	Yes	No	No
398	No	No	Attempted murder	Yes	Yes	No	Yes	No	No	No	No	Yes	No	No	No	No	No	No	No	No	No	No	No	男性	35	No	unmarried	Yes	No	No	無業	N	Y	Yes	No	Yes	國中	No	No	No	Yes	No	No	No	No	No	Yes	Substance related crimes、Fraud、Others	No
400	Yes	Yes	Domestic violence、Attempted murder	Yes	Yes	No	Yes	No	No	No	No	Yes	No	Yes	No	No	No	No	No	No	No	No	No	女性	20	No	unmarried	Yes	No	No	無業	N	Y	Yes	No	No	高中	No	No	No	No	Yes	No	No	No	No	No	No	No
401	Yes	Yes	Sexual assault	Yes	Yes	No	No	No	No	Yes	No	Yes	No	No	No	No	No	No	No	No	No	No	No	男性	76	No	unmarried	Yes	No	No	無業	N	Y	Yes	No	Yes	國小	No	No	Yes	No	No	No	No	No	No	No	No	No
402	Yes	No	Against public safety	No	No	No	No	No	No	No	No	No	No	No	No	No	No	No	No	No	Yes	No	No	女性	28	No	unmarried	Yes	No	No	無業	Y	Y	Yes	No	No	國中	No	No	No	Yes	No	No	No	No	No	No	Substance related crimes	No
403	Yes	No	Against public safety	No	No	No	No	No	No	No	No	No	No	No	No	No	No	No	No	No	Yes	No	No	男性	54	No	unmarried	Yes	No	No	有工作	N	Y	No	Yes	No	高中	No	No	No	No	Yes	No	No	No	No	No	Substance related crimes	No
404	No	No	Sexual assault	Yes	Yes	No	No	No	No	Yes	No	Yes	No	No	No	No	No	No	No	No	No	No	No	男性	53	Yes	unmarried	Yes	No	No	有工作	N	N	No	Yes	No	大學	No	No	No	No	No	No	Yes	No	No	No	Others	No
405	No	No	Theft	No	No	No	No	No	No	No	No	No	No	No	Yes	No	No	No	No	No	No	No	Yes	女性	58	No	unmarried	Yes	No	No	無業	N	Y	Yes	No	No	專科	No	No	No	No	No	Yes	No	No	No	No	Theft	No
406	Yes	No	Domestic violence、Intimidation	No	Yes	No	No	No	No	No	No	No	No	Yes	No	No	Yes	No	No	No	No	No	No	男性	30	No	unmarried	Yes	No	No	無業	N	Y	Yes	No	No	高中	No	No	No	No	Yes	No	No	No	No	Yes	Against public safety、Assault、Intimidation、Against personal liberty、Theft、Others	Yes
407	No	Yes	Theft	No	No	No	No	No	No	No	No	No	No	No	Yes	No	No	No	No	No	No	No	No	男性	27	No	unmarried	Yes	No	No	無業	N	Y	Yes	No	No	研究所	No	No	No	No	No	No	No	Yes	No	No	Theft、Others	No
408	Yes	No	Theft	No	No	No	No	No	No	No	No	No	No	No	Yes	No	No	No	No	No	No	No	Yes	男性	36	No	unmarried	Yes	No	No	無業	Y	Y	Yes	No	Yes	國中	No	No	No	Yes	No	No	No	No	No	No	Theft	No
409	Yes	No	Against public safety	No	No	No	No	No	No	No	No	No	No	No	No	No	No	No	No	No	Yes	No	No	男性	52	No	unmarried	Yes	No	No	無業	N	Y	Yes	No	No	高中	No	No	No	No	Yes	No	No	No	No	Yes	Attempted murder、Substance related crimes	Yes
410	No	No	Theft	No	No	No	No	No	No	No	No	No	No	No	Yes	No	No	No	No	No	No	No	No	女性	46	Yes	unmarried	Yes	No	No	無業	N	Y	Yes	No	No	高中	No	No	No	No	Yes	No	No	No	No	No	No	No
412	No	No	Theft	No	No	No	No	No	No	No	No	No	No	No	Yes	No	No	No	No	No	No	No	No	女性	35	No	unmarried	Yes	No	No	無業	N	Y	Yes	No	Yes	國小	No	No	Yes	No	No	No	No	No	No	No	No	No
413	No	No	Theft	No	No	No	No	No	No	No	No	No	No	No	Yes	No	No	No	No	No	No	No	No	男性	42	Yes	unmarried	Yes	No	No	無業	N	Y	Yes	No	No	專科	No	No	No	No	No	Yes	No	No	No	No	Substance related crimes、Against public safety	No
414	Yes	No	Others	No	No	No	No	No	No	No	No	No	No	No	No	No	No	No	No	No	No	Yes	No	女性	42	No	unmarried	Yes	No	No	無業	N	Y	Yes	No	Yes	未知	Yes	No	No	No	No	No	No	No	No	No	Fraud	No
415	No	Yes	Domestic violence、Attempted murder	Yes	Yes	No	Yes	No	No	No	No	Yes	No	Yes	No	No	No	No	No	No	No	No	No	男性	34	No	unmarried	Yes	No	No	無業	N	Y	Yes	No	No	專科	No	No	No	No	No	Yes	No	No	No	No	No	No
416	Yes	Yes	Domestic violence、Murder	Yes	Yes	Yes	No	No	No	No	No	Yes	No	Yes	No	No	No	No	No	No	No	No	No	男性	46	No	unmarried	Yes	No	No	無業	Y	Y	Yes	No	No	國中	No	No	No	Yes	No	No	No	No	No	No	Murder、Others、Against personal liberty、Intimidation	Yes
417	No	Yes	Others	No	No	No	No	No	No	No	No	No	No	No	No	No	No	No	No	No	No	Yes	No	男性	32	No	unmarried	Yes	No	No	無業	N	Y	Yes	No	No	國中	No	No	No	Yes	No	No	No	No	No	No	No	No
418	Yes	No	Sexual assault	Yes	Yes	No	No	No	No	Yes	No	Yes	No	No	No	No	No	No	No	No	No	No	No	男性	20	No	unmarried	Yes	No	No	有工作	N	N	No	Yes	No	高中	No	No	No	No	Yes	No	No	No	No	No	No	No
419	Yes	No	Robbery	No	Yes	No	No	No	No	No	Yes	Yes	No	No	No	No	No	No	No	No	No	No	No	男性	35	No	unmarried	Yes	No	No	無業	Y	Y	Yes	No	No	高中	No	No	No	No	Yes	No	No	No	No	No	Others、Theft	No
420	Yes	No	Against public safety	No	No	No	No	No	No	No	No	No	No	No	No	No	No	No	No	No	Yes	No	No	女性	46	No	unmarried	Yes	No	No	無業	Y	Y	Yes	No	Yes	國中	No	No	No	Yes	No	No	No	No	No	Yes	No	No
422	Yes	No	Intimidation	No	Yes	No	No	No	No	No	No	No	No	No	No	No	Yes	No	No	No	No	No	No	女性	50	No	unmarried	Yes	No	No	無業	Y	Y	Yes	No	Yes	國小	No	No	Yes	No	No	No	No	No	No	No	No	No
423	No	No	Domestic violence、Sexual assault	Yes	Yes	No	No	No	No	Yes	No	Yes	No	Yes	No	No	No	No	No	No	No	No	No	男性	43	No	unmarried	Yes	No	No	無業	N	Y	Yes	No	Yes	國小	No	No	Yes	No	No	No	No	No	No	No	No	No
425	No	No	Attempted murder	Yes	Yes	No	Yes	No	No	No	No	Yes	No	No	No	No	No	No	No	No	No	No	No	男性	23	No	unmarried	Yes	No	No	無業	N	Y	Yes	No	No	高中	No	No	No	No	Yes	No	No	No	No	No	Theft、Against public safety、Arson、Others、Intimidation	Yes
426	Yes	No	Domestic violence、Attempted murder	Yes	Yes	No	Yes	No	No	No	No	Yes	No	Yes	No	No	No	No	No	No	No	No	No	男性	28	No	unmarried	Yes	No	No	有工作	N	Y	No	Yes	No	高中	No	No	No	No	Yes	No	No	No	No	No	Against public safety、Against official duties、Intimidation、Assault	Yes
427	No	No	Fraud	No	No	No	No	No	No	No	No	No	No	No	No	Yes	No	No	No	No	No	No	No	男性	30	No	unmarried	Yes	No	No	無業	N	Y	Yes	No	No	高中	No	No	No	No	Yes	No	No	No	No	No	No	No
428	No	No	Substance related crimes	No	No	No	No	No	No	No	No	No	No	No	No	No	No	Yes	No	No	No	No	No	男性	34	No	unmarried	Yes	No	No	無業	N	Y	Yes	No	Yes	國中	No	No	No	Yes	No	No	No	No	No	No	Others、Assault、Fraud、Theft、Robbery、Intimidation	Yes
429	No	No	Against public safety	No	No	No	No	No	No	No	No	No	No	No	No	No	No	No	No	No	Yes	No	No	男性	31	No	unmarried	Yes	No	No	無業	N	Y	Yes	No	No	高中	No	No	No	No	Yes	No	No	No	No	No	No	No
430	Yes	No	Theft	No	No	No	No	No	No	No	No	No	No	No	Yes	No	No	No	No	No	No	No	No	男性	43	No	unmarried	Yes	No	No	無業	N	Y	Yes	No	No	高中	No	No	No	No	Yes	No	No	No	No	No	No	No
431	Yes	No	Theft	No	No	No	No	No	No	No	No	No	No	No	Yes	No	No	No	No	No	No	No	No	男性	31	No	unmarried	Yes	No	No	無業	N	Y	Yes	No	No	高中	No	No	No	No	Yes	No	No	No	No	No	No	No
432	No	No	Assault	Yes	No	No	No	No	Yes	No	No	Yes	No	No	No	No	No	No	No	No	No	No	No	男性	42	No	unmarried	Yes	No	No	無業	N	Y	Yes	No	No	國中	No	No	No	Yes	No	No	No	No	No	No	No	No
433	Yes	No	Theft	No	No	No	No	No	No	No	No	No	No	No	Yes	No	No	No	No	No	No	No	Yes	女性	38	Yes	unmarried	Yes	No	No	無業	N	Y	Yes	No	No	高中	No	No	No	No	Yes	No	No	No	No	No	Theft	No
434	No	No	Substance related crimes	No	No	No	No	No	No	No	No	No	No	No	No	No	No	Yes	No	No	No	No	Yes	女性	40	Yes	unmarried	Yes	No	No	無業	N	Y	Yes	No	No	高中	No	No	No	No	Yes	No	No	No	No	No	Substance related crimes	No
435	No	No	Assault	Yes	No	No	No	No	Yes	No	No	Yes	No	No	No	No	No	No	No	No	No	No	No	女性	48	No	unmarried	Yes	No	No	無業	N	Y	Yes	No	No	國中	No	No	No	Yes	No	No	No	No	No	No	Theft	No
437	No	No	Substance related crimes	No	No	No	No	No	No	No	No	No	No	No	No	No	No	Yes	No	No	No	No	No	男性	21	No	unmarried	Yes	No	No	無業	N	Y	Yes	No	Yes	國中	No	No	No	Yes	No	No	No	No	No	No	No	No
438	Yes	No	Robbery	No	Yes	No	No	No	No	No	Yes	Yes	No	No	No	No	No	No	No	No	No	No	No	男性	39	No	unmarried	Yes	No	No	無業	N	Y	Yes	No	No	高中	No	No	No	No	Yes	No	No	No	No	No	No	No
440	Yes	No	Sexual assault	Yes	Yes	No	No	No	No	Yes	No	Yes	No	No	No	No	No	No	No	No	No	No	No	男性	19	No	unmarried	Yes	No	No	無業	N	N	Yes	No	No	特教學校	No	No	No	No	No	No	No	No	Yes	Yes	No	No
441	Yes	No	Fraud	No	No	No	No	No	No	No	No	No	No	No	No	Yes	No	No	No	No	No	No	No	男性	31	No	unmarried	Yes	No	No	無業	N	Y	Yes	No	No	國中	No	No	No	Yes	No	No	No	No	No	No	No	No
444	Yes	No	Theft	No	No	No	No	No	No	No	No	No	No	No	Yes	No	No	No	No	No	No	No	Yes	男性	20	No	unmarried	Yes	No	No	無業	N	Y	Yes	No	No	特教學校	No	No	No	No	No	No	No	No	Yes	No	Theft	No
445	Yes	No	Intimidation	No	Yes	No	No	No	No	No	No	No	No	No	No	No	Yes	No	No	No	No	No	No	男性	40	No	unmarried	Yes	No	No	無業	Y	Y	Yes	No	No	大學	No	No	No	No	No	No	Yes	No	No	No	No	No
446	Yes	No	Against public safety	No	No	No	No	No	No	No	No	No	No	No	No	No	No	No	No	No	Yes	No	No	男性	35	No	unmarried	Yes	No	No	無業	N	Y	Yes	No	No	高中	No	No	No	No	Yes	No	No	No	No	No	Others、Theft、Against personal liberty、Assault、Robbery	Yes
447	Yes	No	Assault	Yes	No	No	No	No	Yes	No	No	Yes	No	No	No	No	No	No	No	No	No	No	No	女性	51	No	unmarried	Yes	No	No	無業	N	Y	Yes	No	Yes	國小	No	No	Yes	No	No	No	No	No	No	No	Theft、Substance related crimes、Against personal liberty、Intimidation	Yes
448	No	No	Theft	No	No	No	No	No	No	No	No	No	No	No	Yes	No	No	No	No	No	No	No	No	男性	32	No	unmarried	Yes	No	No	有工作	N	Y	No	Yes	No	高中	No	No	No	No	Yes	No	No	No	No	No	No	No
450	No	No	Theft	No	No	No	No	No	No	No	No	No	No	No	Yes	No	No	No	No	No	No	No	No	男性	39	No	unmarried	Yes	No	No	無業	N	Y	Yes	No	No	高中	No	No	No	No	Yes	No	No	No	No	No	No	No
451	No	No	Against public safety	No	No	No	No	No	No	No	No	No	No	No	No	No	No	No	No	No	Yes	No	No	女性	63	No	unmarried	Yes	No	No	無業	N	Y	Yes	No	Yes	國小	No	No	Yes	No	No	No	No	No	No	No	No	No
452	No	Yes	Domestic violence、Murder	Yes	Yes	Yes	No	No	No	No	No	Yes	No	Yes	No	No	No	No	No	No	No	No	No	男性	51	No	unmarried	Yes	No	No	無業	N	Y	Yes	No	No	高中	No	No	No	No	Yes	No	No	No	No	No	No	No
453	Yes	No	Domestic violence、Intimidation	No	Yes	No	No	No	No	No	No	No	No	Yes	No	No	Yes	No	No	No	No	No	No	男性	22	No	unmarried	Yes	No	No	無業	N	Y	Yes	No	No	高中	No	No	No	No	Yes	No	No	No	No	Yes	Intimidation、Others、Substance related crimes	Yes
454	Yes	No	Others	No	No	No	No	No	No	No	No	No	No	No	No	No	No	No	No	No	No	Yes	No	男性	40	Yes	unmarried	Yes	No	No	無業	N	Y	Yes	No	Yes	國中	No	No	No	Yes	No	No	No	No	No	No	Theft、Against public safety	No
455	Yes	No	Others	No	No	No	No	No	No	No	No	No	No	No	No	No	No	No	No	No	No	Yes	No	男性	42	No	unmarried	Yes	No	No	無業	N	Y	Yes	No	No	國中	No	No	No	Yes	No	No	No	No	No	Yes	Others、Against public safety、Substance related crimes	No
456	No	No	Sexual assault	Yes	Yes	No	No	No	No	Yes	No	Yes	No	No	No	No	No	No	No	No	No	No	No	男性	49	No	unmarried	Yes	No	No	無業	N	Y	Yes	No	No	國中	No	No	No	Yes	No	No	No	No	No	Yes	Against public safety	No
457	No	No	Domestic violence、Sexual assault	Yes	Yes	No	No	No	No	Yes	No	Yes	No	Yes	No	No	No	No	No	No	No	No	No	男性	70	No	married	No	No	Yes	無業	N	Y	Yes	No	No	國中	No	No	No	Yes	No	No	No	No	No	No	No	No
458	Yes	No	Assault	Yes	No	No	No	No	Yes	No	No	Yes	No	No	No	No	No	No	No	No	No	No	No	男性	53	No	unmarried	Yes	No	No	無業	N	N	Yes	No	No	國中	No	No	No	Yes	No	No	No	No	No	No	No	No
460	No	No	Murder	Yes	Yes	Yes	No	No	No	No	No	Yes	No	No	No	No	No	No	No	No	No	No	No	男性	49	No	unmarried	Yes	No	No	無業	N	Y	Yes	No	No	專科	No	No	No	No	No	Yes	No	No	No	No	No	No
461	Yes	Yes	Assault	Yes	No	No	No	No	Yes	No	No	Yes	No	No	No	No	No	No	No	No	No	No	No	男性	43	No	unmarried	Yes	No	No	無業	N	Y	Yes	No	No	專科	No	No	No	No	No	Yes	No	No	No	No	Domestic violence	No
462	Yes	No	Against public safety	No	No	No	No	No	No	No	No	No	No	No	No	No	No	No	No	No	Yes	No	No	男性	41	Yes	unmarried	Yes	No	No	無業	N	Y	Yes	No	No	國中	No	No	No	Yes	No	No	No	No	No	No	No	No
463	No	No	Theft	No	No	No	No	No	No	No	No	No	No	No	Yes	No	No	No	No	No	No	No	No	男性	35	No	unmarried	Yes	No	No	無業	N	Y	Yes	No	No	特教學校	No	No	No	No	No	No	No	No	Yes	No	No	No
464	Yes	No	Against official duties	No	No	No	No	No	No	No	No	No	No	No	No	No	No	No	Yes	No	No	No	No	男性	46	No	unmarried	Yes	No	No	無業	N	Y	Yes	No	No	國中	No	No	No	Yes	No	No	No	No	No	No	Substance related crimes、Theft、Against official duties	No
465	Yes	Yes	Domestic violence、Murder	Yes	Yes	Yes	No	No	No	No	No	Yes	No	Yes	No	No	No	No	No	No	No	No	No	女性	77	No	unmarried	Yes	No	No	無業	N	Y	Yes	No	Yes	未就學	No	Yes	No	No	No	No	No	No	No	No	No	No
466	Yes	No	Theft	No	No	No	No	No	No	No	No	No	No	No	Yes	No	No	No	No	No	No	No	Yes	男性	59	Yes	unmarried	Yes	No	No	無業	N	Y	Yes	No	Yes	國小	No	No	Yes	No	No	No	No	No	No	No	Theft	No
467	No	No	Assault	Yes	No	No	No	No	Yes	No	No	Yes	No	No	No	No	No	No	No	No	No	No	No	男性	36	No	unmarried	Yes	No	No	無業	N	Y	Yes	No	Yes	國中	No	No	No	Yes	No	No	No	No	No	No	Others、Substance related crimes、Others、Against official duties、Robbery、Against public safety	Yes
468	Yes	Yes	Attempted murder	Yes	Yes	No	Yes	No	No	No	No	Yes	No	No	No	No	No	No	No	No	No	No	No	男性	30	No	unmarried	Yes	No	No	無業	N	Y	Yes	No	No	國中	No	No	No	Yes	No	No	No	No	No	No	Theft、Robbery、Substance related crimes、Others	Yes
469	No	No	Others	No	No	No	No	No	No	No	No	No	No	No	No	No	No	No	No	No	No	Yes	No	男性	34	No	unmarried	Yes	No	No	有工作	N	Y	No	Yes	No	國中	No	No	No	Yes	No	No	No	No	No	Yes	Against public safety	No
470	Yes	No	Theft	No	No	No	No	No	No	No	No	No	No	No	Yes	No	No	No	No	No	No	No	No	男性	38	No	unmarried	Yes	No	No	無業	N	Y	Yes	No	Yes	國中	No	No	No	Yes	No	No	No	No	No	No	Sexual assault、Others、Substance related crimes	Yes
471	Yes	No	Theft	No	No	No	No	No	No	No	No	No	No	No	Yes	No	No	No	No	No	No	No	No	女性	68	No	married	No	No	Yes	無業	N	Y	Yes	No	No	高中	No	No	No	No	Yes	No	No	No	No	No	No	No
472	Yes	No	Attempted murder	Yes	Yes	No	Yes	No	No	No	No	Yes	No	No	No	No	No	No	No	No	No	No	No	女性	34	No	unmarried	Yes	No	No	無業	N	Y	Yes	No	No	高中	No	No	No	No	Yes	No	No	No	No	No	Substance related crimes、Others	No
473	Yes	No	Against official duties	No	No	No	No	No	No	No	No	No	No	No	No	No	No	No	Yes	No	No	No	No	男性	24	No	unmarried	Yes	No	No	無業	N	N	Yes	No	No	大學	No	No	No	No	No	No	Yes	No	No	Yes	Attempted murder	Yes
474	No	No	Theft	No	No	No	No	No	No	No	No	No	No	No	Yes	No	No	No	No	No	No	No	No	男性	36	No	unmarried	Yes	No	No	有工作	N	Y	No	Yes	No	高中	No	No	No	No	Yes	No	No	No	No	Yes	Theft、Others、Assault	No
475	Yes	No	Against official duties	No	No	No	No	No	No	No	No	No	No	No	No	No	No	No	Yes	No	No	No	No	男性	48	No	married	No	No	Yes	無業	N	Y	Yes	No	No	高中	No	No	No	No	Yes	No	No	No	No	No	Against public safety、Domestic violence、Others	No
477	Yes	Yes	Theft	No	No	No	No	No	No	No	No	No	No	No	Yes	No	No	No	No	No	No	No	No	男性	66	No	unmarried	Yes	No	No	無業	N	Y	Yes	No	No	高中	No	No	No	No	Yes	No	No	No	No	No	No	No
478	No	No	Theft	No	No	No	No	No	No	No	No	No	No	No	Yes	No	No	No	No	No	No	No	Yes	女性	65	No	unmarried	Yes	No	No	無業	N	Y	Yes	No	No	大學	No	No	No	No	No	No	Yes	No	No	No	Theft	No
479	Yes	No	Theft	No	No	No	No	No	No	No	No	No	No	No	Yes	No	No	No	No	No	No	No	No	女性	44	No	unmarried	Yes	No	No	無業	N	Y	Yes	No	No	高中	No	No	No	No	Yes	No	No	No	No	No	Substance related crimes	No
480	Yes	No	Against public safety	No	No	No	No	No	No	No	No	No	No	No	No	No	No	No	No	No	Yes	No	No	男性	19	No	unmarried	Yes	No	No	有工作	N	Y	No	Yes	No	特教學校	No	No	No	No	No	No	No	No	Yes	No	Theft	No
481	Yes	No	Theft	No	No	No	No	No	No	No	No	No	No	No	Yes	No	No	No	No	No	No	No	Yes	女性	56	No	married	No	No	Yes	無業	N	N	Yes	No	No	國中	No	No	No	Yes	No	No	No	No	No	No	Theft	No
482	Yes	No	Theft	No	No	No	No	No	No	No	No	No	No	No	Yes	No	No	No	No	No	No	No	Yes	男性	34	No	unmarried	Yes	No	No	無業	N	Y	Yes	No	No	特教學校	No	No	No	No	No	No	No	No	Yes	No	Theft	No
483	Yes	No	Theft	No	No	No	No	No	No	No	No	No	No	No	Yes	No	No	No	No	No	No	No	No	男性	44	No	unmarried	Yes	No	No	無業	N	Y	Yes	No	No	大學	No	No	No	No	No	No	Yes	No	No	No	No	No
484	Yes	No	Robbery	No	Yes	No	No	No	No	No	Yes	Yes	No	No	No	No	No	No	No	No	No	No	No	男性	50	No	unmarried	Yes	No	No	無業	N	Y	Yes	No	No	國中	No	No	No	Yes	No	No	No	No	No	No	No	No
485	No	No	Domestic violence、Others	No	No	No	No	No	No	No	No	No	No	Yes	No	No	No	No	No	No	No	Yes	No	女性	43	No	married	No	No	Yes	無業	N	Y	Yes	No	No	國中	No	No	No	Yes	No	No	No	No	No	No	No	No
486	Yes	No	Theft	No	No	No	No	No	No	No	No	No	No	No	Yes	No	No	No	No	No	No	No	No	女性	54	Yes	unmarried	Yes	No	No	無業	N	Y	Yes	No	No	高中	No	No	No	No	Yes	No	No	No	No	No	No	No
487	No	No	Others	No	No	No	No	No	No	No	No	No	No	No	No	No	No	No	No	No	No	Yes	No	女性	35	Yes	unmarried	Yes	No	No	無業	N	Y	Yes	No	No	高中	No	No	No	No	Yes	No	No	No	No	No	Theft、Fraud	No
488	No	Yes	Sexual assault	Yes	Yes	No	No	No	No	Yes	No	Yes	No	No	No	No	No	No	No	No	No	No	No	男性	35	No	unmarried	Yes	No	No	有工作	N	Y	No	Yes	No	高中	No	No	No	No	Yes	No	No	No	No	No	No	No
489	No	No	Theft	No	No	No	No	No	No	No	No	No	No	No	Yes	No	No	No	No	No	No	No	No	男性	45	Yes	unmarried	Yes	No	No	無業	N	Y	Yes	No	Yes	國中	No	No	No	Yes	No	No	No	No	No	No	Against public safety，Theft，Sexual assault	Yes
490	Yes	No	Domestic violence、Attempted murder	Yes	Yes	No	Yes	No	No	No	No	Yes	No	Yes	No	No	No	No	No	No	No	No	No	男性	37	No	unmarried	Yes	No	No	無業	N	Y	Yes	No	Yes	國中	No	No	No	Yes	No	No	No	No	No	No	Substance related crimes、Fraud	No
491	Yes	No	Theft、Others	No	No	No	No	No	No	No	No	No	No	No	Yes	No	No	No	No	No	No	Yes	No	男性	57	No	unmarried	Yes	No	No	無業	N	Y	Yes	No	No	國中	No	No	No	Yes	No	No	No	No	No	No	Theft	No
492	No	No	Theft	No	No	No	No	No	No	No	No	No	No	No	Yes	No	No	No	No	No	No	No	Yes	女性	26	No	unmarried	Yes	No	No	無業	N	Y	Yes	No	No	大學	No	No	No	No	No	No	Yes	No	No	Yes	Theft	No
493	No	No	Assault	Yes	No	No	No	No	Yes	No	No	Yes	No	No	No	No	No	No	No	No	No	No	No	女性	59	No	unmarried	Yes	No	No	無業	N	Y	Yes	No	No	大學	No	No	No	No	No	No	Yes	No	No	Yes	No	No
494	No	No	Theft	No	No	No	No	No	No	No	No	No	No	No	Yes	No	No	No	No	No	No	No	No	男性	35	No	unmarried	Yes	No	No	無業	N	Y	Yes	No	No	國中	No	No	No	Yes	No	No	No	No	No	No	Substance related crimes、Theft	No
496	No	No	Against public safety	No	No	No	No	No	No	No	No	No	No	No	No	No	No	No	No	No	Yes	No	No	男性	42	No	unmarried	Yes	No	No	有工作	N	Y	No	Yes	No	大學	No	No	No	No	No	No	Yes	No	No	No	No	No
497	Yes	No	Intimidation	No	Yes	No	No	No	No	No	No	No	No	No	No	No	Yes	No	No	No	No	No	No	男性	41	No	unmarried	Yes	No	No	無業	N	N	Yes	No	No	專科	No	No	No	No	No	Yes	No	No	No	No	No	No
498	Yes	No	Domestic violence、Attempted murder	Yes	Yes	No	Yes	No	No	No	No	Yes	No	Yes	No	No	No	No	No	No	No	No	No	男性	30	No	unmarried	Yes	No	No	無業	N	Y	Yes	No	No	高中	No	No	No	No	Yes	No	No	No	No	No	Against public safety、Against official duties、Intimidation、Assault	Yes
499	Yes	No	Domestic violence、Others	No	No	No	No	No	No	No	No	No	No	Yes	No	No	No	No	No	No	No	Yes	No	男性		Yes	unmarried	Yes	No	No	無業	N	N	Yes	No	No	國中	No	No	No	Yes	No	No	No	No	No	No	Against personal liberty	Yes
500	No	No	Robbery	No	Yes	No	No	No	No	No	Yes	Yes	No	No	No	No	No	No	No	No	No	No	No	男性	33	No	unmarried	Yes	No	No	無業	N	Y	Yes	No	No	高中	No	No	No	No	Yes	No	No	No	No	No	Assault、Attempted murder、Others	Yes
501	Yes	No	Against personal liberty	No	Yes	No	No	No	No	No	No	No	No	No	No	No	No	No	No	Yes	No	No	No	男性	31	No	unmarried	Yes	No	No	無業	N	Y	Yes	No	No	高中	No	No	No	No	Yes	No	No	No	No	No	No	No
502	No	No	Against public safety	No	No	No	No	No	No	No	No	No	No	No	No	No	No	No	No	No	Yes	No	No	男性	50	No	unmarried	Yes	No	No	無業	N	Y	Yes	No	Yes	國中	No	No	No	Yes	No	No	No	No	No	No	Against public safety、Domestic violence	No
503	Yes	No	Others	No	No	No	No	No	No	No	No	No	No	No	No	No	No	No	No	No	No	Yes	No	男性	77	No	unmarried	Yes	No	No	無業	N	Y	Yes	No	Yes	未就學	No	Yes	No	No	No	No	No	No	No	No	No	No
505	No	No	Sexual assault	Yes	Yes	No	No	No	No	Yes	No	Yes	No	No	No	No	No	No	No	No	No	No	No	男性	19	No	unmarried	Yes	No	No	無業	N	Y	Yes	No	Yes	國中	No	No	No	Yes	No	No	No	No	No	No	Robbery、Sexual assault、Fraud、Theft	Yes
506	Yes	No	Others	No	No	No	No	No	No	No	No	No	No	No	No	No	No	No	No	No	No	Yes	No	女性	38	No	unmarried	Yes	No	No	無業	N	Y	Yes	No	No	大學	No	No	No	No	No	No	Yes	No	No	No	No	No
508	Yes	No	Sexual assault	Yes	Yes	No	No	No	No	Yes	No	Yes	No	No	No	No	No	No	No	No	No	No	No	男性	53	No	unmarried	Yes	No	No	無業	N	Y	Yes	No	Yes	未就學	No	Yes	No	No	No	No	No	No	No	No	No	No
509	Yes	No	Fraud	No	No	No	No	No	No	No	No	No	No	No	No	Yes	No	No	No	No	No	No	No	男性	34	Yes	unmarried	Yes	No	No	無業	N	Y	Yes	No	No	專科	No	No	No	No	No	Yes	No	No	No	No	No	No
510	Yes	No	Against public safety	No	No	No	No	No	No	No	No	No	No	No	No	No	No	No	No	No	Yes	No	No	男性	57	No	unmarried	Yes	No	No	無業	N	Y	Yes	No	Yes	未知	Yes	No	No	No	No	No	No	No	No	No	Theft	No
511	Yes	No	Against public safety	No	No	No	No	No	No	No	No	No	No	No	No	No	No	No	No	No	Yes	No	No	男性	20	No	unmarried	Yes	No	No	有工作	N	Y	No	Yes	No	特教學校	No	No	No	No	No	No	No	No	Yes	No	Theft	No
512	No	No	Theft	No	No	No	No	No	No	No	No	No	No	No	Yes	No	No	No	No	No	No	No	No	男性	29	No	unmarried	Yes	No	No	無業	N	Y	Yes	No	No	國中	No	No	No	Yes	No	No	No	No	No	No	Against public safety、Others、Substance related crimes	No
513	No	No	Against public safety	No	No	No	No	No	No	No	No	No	No	No	No	No	No	No	No	No	Yes	No	No	女性	46	No	married	No	No	Yes	無業	N	Y	Yes	No	No	高中	No	No	No	No	Yes	No	No	No	No	No	No	No
515	Yes	No	Domestic violence、Attempted murder	Yes	Yes	No	Yes	No	No	No	No	Yes	No	Yes	No	No	No	No	No	No	No	No	No	男性	23	No	unmarried	Yes	No	No	無業	N	Y	Yes	No	No	特教學校	No	No	No	No	No	No	No	No	Yes	No	No	No
516	No	No	Attempted murder	Yes	Yes	No	Yes	No	No	No	No	Yes	No	No	No	No	No	No	No	No	No	No	No	男性	33	Yes	unmarried	Yes	No	No	無業	N	Y	Yes	No	No	高中	No	No	No	No	Yes	No	No	No	No	No	Substance related crimes	No
517	No	No	Sexual assault	Yes	Yes	No	No	No	No	Yes	No	Yes	No	No	No	No	No	No	No	No	No	No	No	男性	18	No	unmarried	Yes	No	No	無業	N	Y	Yes	No	Yes	國中	No	No	No	Yes	No	No	No	No	No	No	Theft、Sexual assault、Substance related crimes	Yes
519	Yes	No	Theft	No	No	No	No	No	No	No	No	No	No	No	Yes	No	No	No	No	No	No	No	No	女性	40	Yes	unmarried	Yes	No	No	無業	N	Y	Yes	No	No	高中	No	No	No	No	Yes	No	No	No	No	No	Substance related crimes、Theft	No
520	No	No	Robbery	No	Yes	No	No	No	No	No	Yes	Yes	No	No	No	No	No	No	No	No	No	No	No	男性	49	No	married	No	No	Yes	無業	N	Y	Yes	No	No	高中	No	No	No	No	Yes	No	No	No	No	No	Substance related crimes、Fraud	No
521	No	No	Domestic violence、Murder	Yes	Yes	Yes	No	No	No	No	No	Yes	No	Yes	No	No	No	No	No	No	No	No	No	男性	35	No	unmarried	Yes	No	No	無業	N	Y	Yes	No	Yes	國中	No	No	No	Yes	No	No	No	No	No	Yes	Substance related crimes、Domestic violence、Theft	No
522	Yes	No	Domestic violence、Attempted murder、Murder	Yes	Yes	Yes	Yes	No	No	No	No	Yes	No	Yes	No	No	No	No	No	No	No	No	No	男性	32	Yes	unmarried	Yes	No	No	無業	N	Y	Yes	No	No	專科	No	No	No	No	No	Yes	No	No	No	No	No	No
523	Yes	Yes	Theft、Against public safety	No	No	No	No	No	No	No	No	No	No	No	Yes	No	No	No	No	No	Yes	No	No	男性	30	No	unmarried	Yes	No	No	無業	N	Y	Yes	No	No	高中	No	No	No	No	Yes	No	No	No	No	No	Theft、Others、Intimidation	No
524	Yes	No	Theft	No	No	No	No	No	No	No	No	No	No	No	Yes	No	No	No	No	No	No	No	No	女性	52	No	unmarried	Yes	No	No	無業	N	Y	Yes	No	Yes	國小	No	No	Yes	No	No	No	No	No	No	Yes	Theft、Substance related crimes、Against personal liberty、Intimidation	Yes
525	Yes	No	Theft	No	No	No	No	No	No	No	No	No	No	No	Yes	No	No	No	No	No	No	No	No	男性	73	No	unmarried	Yes	No	No	無業	N	Y	Yes	No	Yes	國小	No	No	Yes	No	No	No	No	No	No	No	No	No
526	No	No	Robbery	No	Yes	No	No	No	No	No	Yes	Yes	No	No	No	No	No	No	No	No	No	No	No	男性	43	Yes	unmarried	Yes	No	No	有工作	N	Y	No	Yes	No	高中	No	No	No	No	Yes	No	No	No	No	No	Against official duties、Theft	No
527	Yes	No	Against public safety	No	No	No	No	No	No	No	No	No	No	No	No	No	No	No	No	No	Yes	No	No	男性	44	No	unmarried	Yes	No	No	有工作	N	Y	No	Yes	No	高中	No	No	No	No	Yes	No	No	No	No	No	No	No
528	No	No	Against public safety	No	No	No	No	No	No	No	No	No	No	No	No	No	No	No	No	No	Yes	No	No	男性	44	No	unmarried	Yes	No	No	無業	N	Y	Yes	No	No	高中	No	No	No	No	Yes	No	No	No	No	No	Substance related crimes、Against personal liberty	Yes
529	No	No	Theft	No	No	No	No	No	No	No	No	No	No	No	Yes	No	No	No	No	No	No	No	No	男性	51	No	unmarried	Yes	No	No	無業	N	Y	Yes	No	No	高中	No	No	No	No	Yes	No	No	No	No	No	Theft、Fraud、Assault	No
530	No	No	Against public safety	No	No	No	No	No	No	No	No	No	No	No	No	No	No	No	No	No	Yes	No	No	男性	24	No	unmarried	Yes	No	No	無業	N	Y	Yes	No	No	高中	No	No	No	No	Yes	No	No	No	No	No	Substance related crimes、Against public safety、Fraud	No
531	No	No	Theft、Intimidation	No	Yes	No	No	No	No	No	No	No	No	No	Yes	No	Yes	No	No	No	No	No	No	男性	28	No	unmarried	Yes	No	No	無業	N	Y	Yes	No	No	國中	No	No	No	Yes	No	No	No	No	No	No	Theft、Others、Robbery	Yes
532	No	No	Theft	No	No	No	No	No	No	No	No	No	No	No	Yes	No	No	No	No	No	No	No	No	男性	36	No	unmarried	Yes	No	No	無業	N	Y	Yes	No	No	專科	No	No	No	No	No	Yes	No	No	No	Yes	Theft、Against public safety、Assault、Others	No
533	No	No	Against public safety	No	No	No	No	No	No	No	No	No	No	No	No	No	No	No	No	No	Yes	No	No	男性	40	No	unmarried	Yes	No	No	無業	N	Y	Yes	No	No	國中	No	No	No	Yes	No	No	No	No	No	No	Theft、Substance related crimes、Robbery	Yes
535	No	No	Fraud	No	No	No	No	No	No	No	No	No	No	No	No	Yes	No	No	No	No	No	No	No	男性	26	No	unmarried	Yes	No	No	有工作	N	Y	No	Yes	No	高中	No	No	No	No	Yes	No	No	No	No	No	No	No
536	Yes	No	Theft	No	No	No	No	No	No	No	No	No	No	No	Yes	No	No	No	No	No	No	No	Yes	女性	58	Yes	unmarried	Yes	No	No	無業	N	Y	Yes	No	Yes	國小	No	No	Yes	No	No	No	No	No	No	No	Theft	No
537	No	No	Theft	No	No	No	No	No	No	No	No	No	No	No	Yes	No	No	No	No	No	No	No	No	男性	47	Yes	unmarried	Yes	No	No	無業	N	Y	Yes	No	Yes	國中	No	No	No	Yes	No	No	No	No	No	Yes	Against public safety、Theft、Sexual assault	Yes
538	Yes	No	Theft	No	No	No	No	No	No	No	No	No	No	No	Yes	No	No	No	No	No	No	No	No	男性	43	No	unmarried	Yes	No	No	無業	N	Y	Yes	No	No	國中	No	No	No	Yes	No	No	No	No	No	No	Against official duties、Assault、Robbery、Theft	Yes
539	Yes	No	Robbery	No	Yes	No	No	No	No	No	Yes	Yes	No	No	No	No	No	No	No	No	No	No	No	男性	33	No	unmarried	Yes	No	No	無業	N	Y	Yes	No	No	大學	No	No	No	No	No	No	Yes	No	No	No	Sexual assault	Yes
540	No	No	Against public safety	No	No	No	No	No	No	No	No	No	No	No	No	No	No	No	No	No	Yes	No	No	男性	25	No	unmarried	Yes	No	No	無業	N	Y	Yes	No	No	高中	No	No	No	No	Yes	No	No	No	No	No	No	No
541	Yes	No	Sexual assault	Yes	Yes	No	No	No	No	Yes	No	Yes	No	No	No	No	No	No	No	No	No	No	No	男性	35	No	unmarried	Yes	No	No	無業	N	Y	Yes	No	No	國中	No	No	No	Yes	No	No	No	No	No	No	Theft	No
542	Yes	No	Theft	No	No	No	No	No	No	No	No	No	No	No	Yes	No	No	No	No	No	No	No	Yes	男性	50	No	unmarried	Yes	No	No	無業	N	Y	Yes	No	No	國中	No	No	No	Yes	No	No	No	No	No	No	Theft	No
543	No	No	Against public safety	No	No	No	No	No	No	No	No	No	No	No	No	No	No	No	No	No	Yes	No	No	男性	53	No	unmarried	Yes	No	No	無業	N	Y	Yes	No	Yes	國中	No	No	No	Yes	No	No	No	No	No	No	Substance related crimes、Against public safety	No
544	No	No	Others	No	No	No	No	No	No	No	No	No	No	No	No	No	No	No	No	No	No	Yes	No	男性	46	No	unmarried	Yes	No	No	無業	N	Y	Yes	No	No	高中	No	No	No	No	Yes	No	No	No	No	No	Substance related crimes、Theft	No
545	Yes	No	Against public safety	No	No	No	No	No	No	No	No	No	No	No	No	No	No	No	No	No	Yes	No	No	男性	20	No	unmarried	Yes	No	No	無業	N	Y	Yes	No	No	高中	No	No	No	No	Yes	No	No	No	No	Yes	No	No
546	Yes	No	Against official duties	No	No	No	No	No	No	No	No	No	No	No	No	No	No	No	Yes	No	No	No	No	女性	39	No	unmarried	Yes	No	No	無業	N	Y	Yes	No	No	高中	No	No	No	No	Yes	No	No	No	No	Yes	Fraud、Assault、Others、Substance related crimes、Against public safety	No
548	Yes	Yes	Sexual assault	Yes	Yes	No	No	No	No	Yes	No	Yes	No	No	No	No	No	No	No	No	No	No	No	男性	22	No	unmarried	Yes	No	No	無業	N	Y	Yes	No	No	高中	No	No	No	No	Yes	No	No	No	No	No	No	No
549	Yes	Yes	Fraud	No	No	No	No	No	No	No	No	No	No	No	No	Yes	No	No	No	No	No	No	No	女性	60	No	unmarried	Yes	No	No	無業	Y	Y	Yes	No	No	大學	No	No	No	No	No	No	Yes	No	No	No	No	No
550	No	No	Assault	Yes	No	No	No	No	Yes	No	No	Yes	No	No	No	No	No	No	No	No	No	No	No	男性	54	No	unmarried	Yes	No	No	無業	N	N	Yes	No	No	專科	No	No	No	No	No	Yes	No	No	No	No	No	No
551	Yes	No	Assault	Yes	No	No	No	No	Yes	No	No	Yes	No	No	No	No	No	No	No	No	No	No	No	男性	25	Yes	unmarried	Yes	No	No	有工作	N	Y	No	Yes	No	大學	No	No	No	No	No	No	Yes	No	No	No	No	No
552	No	No	Against public safety	No	No	No	No	No	No	No	No	No	No	No	No	No	No	No	No	No	Yes	No	No	女性	38	No	unmarried	Yes	No	No	無業	N	Y	Yes	No	No	專科	No	No	No	No	No	Yes	No	No	No	No	No	No
553	Yes	No	Theft	No	No	No	No	No	No	No	No	No	No	No	Yes	No	No	No	No	No	No	No	Yes	女性	31	No	unmarried	Yes	No	No	無業	N	N	Yes	No	No	大學	No	No	No	No	No	No	Yes	No	No	No	Theft	No
556	No	No	Theft	No	No	No	No	No	No	No	No	No	No	No	Yes	No	No	No	No	No	No	No	Yes	男性	58	No	unmarried	Yes	No	No	無業	N	Y	Yes	No	No	高中	No	No	No	No	Yes	No	No	No	No	No	Theft	No
557	No	No	Theft	No	No	No	No	No	No	No	No	No	No	No	Yes	No	No	No	No	No	No	No	No	男性	40	Yes	unmarried	Yes	No	No	無業	N	Y	Yes	No	Yes	國中	No	No	No	Yes	No	No	No	No	No	No	Substance related crimes、Theft	No
558	Yes	No	Theft	No	No	No	No	No	No	No	No	No	No	No	Yes	No	No	No	No	No	No	No	Yes	女性	59	No	unmarried	Yes	No	No	無業	N	Y	Yes	No	Yes	國小	No	No	Yes	No	No	No	No	No	No	No	Theft	No
559	No	No	Others	No	No	No	No	No	No	No	No	No	No	No	No	No	No	No	No	No	No	Yes	No	男性	42	No	unmarried	Yes	No	No	無業	N	Y	Yes	No	No	高中	No	No	No	No	Yes	No	No	No	No	No	No	No
560	No	No	Against public safety	No	No	No	No	No	No	No	No	No	No	No	No	No	No	No	No	No	Yes	No	No	男性	50	No	unmarried	Yes	No	No	無業	N	Y	Yes	No	No	國中	No	No	No	Yes	No	No	No	No	No	No	Substance related crimes	No
561	Yes	No	Others	No	No	No	No	No	No	No	No	No	No	No	No	No	No	No	No	No	No	Yes	No	男性	62	No	unmarried	Yes	No	No	無業	N	Y	Yes	No	No	國中	No	No	No	Yes	No	No	No	No	No	No	No	No
562	Yes	No	Theft	No	No	No	No	No	No	No	No	No	No	No	Yes	No	No	No	No	No	No	No	No	女性	40	Yes	unmarried	Yes	No	No	無業	N	Y	Yes	No	No	高中	No	No	No	No	Yes	No	No	No	No	No	No	No
563	Yes	No	Against official duties	No	No	No	No	No	No	No	No	No	No	No	No	No	No	No	Yes	No	No	No	No	男性	22	No	unmarried	Yes	No	No	無業	N	Y	Yes	No	No	國中	No	No	No	Yes	No	No	No	No	No	Yes	No	No
564	Yes	No	Sexual assault	Yes	Yes	No	No	No	No	Yes	No	Yes	No	No	No	No	No	No	No	No	No	No	No	男性	84	No	unmarried	Yes	No	No	無業	N	N	Yes	No	Yes	未就學	No	Yes	No	No	No	No	No	No	No	No	No	No
565	No	No	Against public safety	No	No	No	No	No	No	No	No	No	No	No	No	No	No	No	No	No	Yes	No	No	女性	37	No	unmarried	Yes	No	No	無業	N	Y	Yes	No	No	高中	No	No	No	No	Yes	No	No	No	No	No	No	No
566	No	No	Domestic violence、Against public safety	No	No	No	No	No	No	No	No	No	No	Yes	No	No	No	No	No	No	Yes	No	No	男性	26	No	unmarried	Yes	No	No	無業	N	Y	Yes	No	Yes	國中	No	No	No	Yes	No	No	No	No	No	No	Substance related crimes、Sexual assault	Yes
569	No	Yes	Attempted murder	Yes	Yes	No	Yes	No	No	No	No	Yes	No	No	No	No	No	No	No	No	No	No	No	男性	37	No	unmarried	Yes	No	No	無業	N	Y	Yes	No	No	高中	No	No	No	No	Yes	No	No	No	No	No	Attempted murder、Fraud、Intimidation、Others	Yes
570	Yes	No	Robbery	No	Yes	No	No	No	No	No	Yes	Yes	No	No	No	No	No	No	No	No	No	No	No	男性	58	No	unmarried	Yes	No	No	無業	N	Y	Yes	No	Yes	國小	No	No	Yes	No	No	No	No	No	No	No	No	No
571	Yes	No	Theft	No	No	No	No	No	No	No	No	No	No	No	Yes	No	No	No	No	No	No	No	No	男性	52	Yes	unmarried	Yes	No	No	無業	N	Y	Yes	No	No	專科	No	No	No	No	No	Yes	No	No	No	No	No	No
572	Yes	No	Theft	No	No	No	No	No	No	No	No	No	No	No	Yes	No	No	No	No	No	No	No	No	男性	48	No	unmarried	Yes	No	No	無業	Y	Y	Yes	No	No	專科	No	No	No	No	No	Yes	No	No	No	No	No	No
573	Yes	No	Others	No	No	No	No	No	No	No	No	No	No	No	No	No	No	No	No	No	No	Yes	No	男性	44	Yes	unmarried	Yes	No	No	無業	N	Y	Yes	No	No	國中	No	No	No	Yes	No	No	No	No	No	No	Against official duties、Assault、Robbery、Theft	Yes
574	Yes	No	Others	No	No	No	No	No	No	No	No	No	No	No	No	No	No	No	No	No	No	Yes	No	男性	28	No	unmarried	Yes	No	No	無業	N	Y	Yes	No	No	專科	No	No	No	No	No	Yes	No	No	No	Yes	No	No
575	Yes	Yes	Others	No	No	No	No	No	No	No	No	No	No	No	No	No	No	No	No	No	No	Yes	No	男性	25	No	unmarried	Yes	No	No	無業	N	Y	Yes	No	No	高中	No	No	No	No	Yes	No	No	No	No	No	No	No
576	Yes	No	Theft	No	No	No	No	No	No	No	No	No	No	No	Yes	No	No	No	No	No	No	No	No	男性	40	Yes	unmarried	Yes	No	No	無業	N	Y	Yes	No	No	大學	No	No	No	No	No	No	Yes	No	No	No	No	No
577	Yes	No	Attempted murder	Yes	Yes	No	Yes	No	No	No	No	Yes	No	No	No	No	No	No	No	No	No	No	No	男性	35	Yes	unmarried	Yes	No	No	無業	N	Y	Yes	No	No	高中	No	No	No	No	Yes	No	No	No	No	No	No	No
578	Yes	No	Against public safety	No	No	No	No	No	No	No	No	No	No	No	No	No	No	No	No	No	Yes	No	No	男性	57	No	unmarried	Yes	No	No	無業	N	Y	Yes	No	No	高中	No	No	No	No	Yes	No	No	No	No	No	Against official duties、Against public safety	No
580	Yes	No	Robbery	No	Yes	No	No	No	No	No	Yes	Yes	No	No	No	No	No	No	No	No	No	No	No	男性	47	No	unmarried	Yes	No	No	無業	N	Y	Yes	No	No	國中	No	No	No	Yes	No	No	No	No	No	No	No	No
581	Yes	No	Others	No	No	No	No	No	No	No	No	No	No	No	No	No	No	No	No	No	No	Yes	No	男性	49	No	unmarried	Yes	No	No	無業	N	Y	Yes	No	No	專科	No	No	No	No	No	Yes	No	No	No	No	Assault、Against personal liberty、Theft	No
582	No	No	Fraud	No	No	No	No	No	No	No	No	No	No	No	No	Yes	No	No	No	No	No	No	No	男性	35	No	unmarried	Yes	No	No	無業	N	Y	Yes	No	No	高中	No	No	No	No	Yes	No	No	No	No	No	Theft	No
583	Yes	No	Against personal liberty	No	Yes	No	No	No	No	No	No	No	No	No	No	No	No	No	No	Yes	No	No	No	男性	39	No	unmarried	Yes	No	No	有工作	N	Y	No	Yes	No	高中	No	No	No	No	Yes	No	No	No	No	Yes	No	No
584	No	No	Sexual assault	Yes	Yes	No	No	No	No	Yes	No	Yes	No	No	No	No	No	No	No	No	No	No	No	男性	41	No	unmarried	Yes	No	No	無業	N	Y	Yes	No	No	國中	No	No	No	Yes	No	No	No	No	No	No	No	No
585	Yes	No	Theft	No	No	No	No	No	No	No	No	No	No	No	Yes	No	No	No	No	No	No	No	Yes	女性	46	No	unmarried	Yes	No	No	無業	N	Y	Yes	No	No	國小	No	No	Yes	No	No	No	No	No	No	No	Theft	No
586	No	No	Theft	No	No	No	No	No	No	No	No	No	No	No	Yes	No	No	No	No	No	No	No	Yes	男性	25	No	unmarried	Yes	No	No	有工作	N	Y	No	Yes	No	大學	No	No	No	No	No	No	Yes	No	No	No	Theft	No
587	Yes	No	Theft	No	No	No	No	No	No	No	No	No	No	No	Yes	No	No	No	No	No	No	No	No	男性	79	No	unmarried	Yes	No	No	無業	N	N	Yes	No	Yes	國小	No	No	Yes	No	No	No	No	No	No	No	No	No
588	Yes	No	Theft	No	No	No	No	No	No	No	No	No	No	No	Yes	No	No	No	No	No	No	No	No	男性	44	Yes	unmarried	Yes	No	No	無業	N	Y	Yes	No	No	國中	No	No	No	Yes	No	No	No	No	No	No	Against official duties、Assault、Robbery、Theft	Yes
589	Yes	No	Assault	Yes	No	No	No	No	Yes	No	No	Yes	No	No	No	No	No	No	No	No	No	No	No	男性		No	unmarried	Yes	No	No	無業	N	Y	Yes	No	No	大學	No	No	No	No	No	No	Yes	No	No	Yes	Theft、Assault、Others、Against official duties	No
590	No	No	Theft	No	No	No	No	No	No	No	No	No	No	No	Yes	No	No	No	No	No	No	No	Yes	女性	36	Yes	unmarried	Yes	No	No	無業	N	Y	Yes	No	No	高中	No	No	No	No	Yes	No	No	No	No	Yes	Theft	No
591	No	No	Murder	Yes	Yes	Yes	No	No	No	No	No	Yes	No	No	No	No	No	No	No	No	No	No	No	男性	67	No	unmarried	Yes	No	No	無業	N	Y	Yes	No	No	高中	No	No	No	No	Yes	No	No	No	No	No	No	No
592	Yes	No	Fraud	No	No	No	No	No	No	No	No	No	No	No	No	Yes	No	No	No	No	No	No	No	女性	29	No	unmarried	Yes	No	No	無業	N	Y	Yes	No	No	國中	No	No	No	Yes	No	No	No	No	No	No	Theft、Against personal liberty、Others	Yes
593	Yes	No	Theft	No	No	No	No	No	No	No	No	No	No	No	Yes	No	No	No	No	No	No	No	No	男性	36	Yes	unmarried	Yes	No	No	無業	N	Y	Yes	No	No	高中	No	No	No	No	Yes	No	No	No	No	No	No	No
594	Yes	No	Others	No	No	No	No	No	No	No	No	No	No	No	No	No	No	No	No	No	No	Yes	No	男性	59	No	unmarried	Yes	No	No	無業	N	Y	Yes	No	Yes	未就學	No	Yes	No	No	No	No	No	No	No	No	No	No
595	No	No	Fraud	No	No	No	No	No	No	No	No	No	No	No	No	Yes	No	No	No	No	No	No	No	女性	30	No	unmarried	Yes	No	No	無業	N	Y	Yes	No	No	大學	No	No	No	No	No	No	Yes	No	No	Yes	No	No
596	No	No	Robbery	No	Yes	No	No	No	No	No	Yes	Yes	No	No	No	No	No	No	No	No	No	No	No	男性	36	No	unmarried	Yes	No	No	無業	N	Y	Yes	No	Yes	國中	No	No	No	Yes	No	No	No	No	No	No	Theft、Others、Robbery、Substance related crimes、Substance related crimes、Fraud、Against personal liberty、Sexual assault、Intimidation、Assault	Yes
598	Yes	No	Against personal liberty	No	Yes	No	No	No	No	No	No	No	No	No	No	No	No	No	No	Yes	No	No	No	男性	34	No	unmarried	Yes	No	No	有工作	Y	Y	No	Yes	No	研究所	No	No	No	No	No	No	No	Yes	No	No	No	No
599	Yes	No	Sexual assault	Yes	Yes	No	No	No	No	Yes	No	Yes	No	No	No	No	No	No	No	No	No	No	No	男性	44	Yes	unmarried	Yes	No	No	無業	N	Y	Yes	No	No	國中	No	No	No	Yes	No	No	No	No	No	No	Against official duties，Assault、Robbery、Theft、Others、Sexual assault	Yes
600	Yes	No	Fraud	No	No	No	No	No	No	No	No	No	No	No	No	Yes	No	No	No	No	No	No	No	男性	33	No	unmarried	Yes	No	No	無業	N	Y	Yes	No	No	國中	No	No	No	Yes	No	No	No	No	No	No	No	No
601	Yes	No	Others	No	No	No	No	No	No	No	No	No	No	No	No	No	No	No	No	No	No	Yes	No	女性	48	No	unmarried	Yes	No	No	無業	N	Y	Yes	No	No	專科	No	No	No	No	No	Yes	No	No	No	No	No	No
602	Yes	No	Attempted murder	Yes	Yes	No	Yes	No	No	No	No	Yes	No	No	No	No	No	No	No	No	No	No	No	男性	51	No	unmarried	Yes	No	No	無業	N	Y	Yes	No	No	專科	No	No	No	No	No	Yes	No	No	No	No	No	No
603	Yes	No	Theft	No	No	No	No	No	No	No	No	No	No	No	Yes	No	No	No	No	No	No	No	No	男性	36	No	unmarried	Yes	No	No	無業	N	Y	Yes	No	No	高中	No	No	No	No	Yes	No	No	No	No	No	Substance related crimes、Theft、Substance related crimes、Against public safety	No
604	No	No	Theft	No	No	No	No	No	No	No	No	No	No	No	Yes	No	No	No	No	No	No	No	No	男性	35	No	unmarried	Yes	No	No	無業	N	Y	Yes	No	No	高中	No	No	No	No	Yes	No	No	No	No	No	No	No
605	Yes	No	Assault	Yes	No	No	No	No	Yes	No	No	Yes	No	No	No	No	No	No	No	No	No	No	No	男性	55	No	unmarried	Yes	No	No	無業	N	Y	Yes	No	No	高中	No	No	No	No	Yes	No	No	No	No	No	No	No
606	No	No	Theft	No	No	No	No	No	No	No	No	No	No	No	Yes	No	No	No	No	No	No	No	No	男性	40	No	unmarried	Yes	No	No	無業	N	Y	Yes	No	No	高中	No	No	No	No	Yes	No	No	No	No	No	Substance related crimes、Others、Theft	No
607	Yes	No	Others	No	No	No	No	No	No	No	No	No	No	No	No	No	No	No	No	No	No	Yes	No	男性	36	No	unmarried	Yes	No	No	無業	N	Y	Yes	No	No	大學	No	No	No	No	No	No	Yes	No	No	No	No	No
608	Yes	No	Sexual assault	Yes	Yes	No	No	No	No	Yes	No	Yes	No	No	No	No	No	No	No	No	No	No	No	男性	57	No	unmarried	Yes	No	No	無業	N	Y	Yes	No	No	高中	No	No	No	No	Yes	No	No	No	No	No	No	No
609	No	Yes	Domestic violence、Murder	Yes	Yes	Yes	No	No	No	No	No	Yes	No	Yes	No	No	No	No	No	No	No	No	No	男性	34	No	unmarried	Yes	No	No	無業	N	Y	Yes	No	Yes	國中	No	No	No	Yes	No	No	No	No	No	No	Theft、Assault、Fraud	No
610	No	No	Others	No	No	No	No	No	No	No	No	No	No	No	No	No	No	No	No	No	No	Yes	No	男性	41	No	unmarried	Yes	No	No	無業	N	Y	Yes	No	Yes	國中	No	No	No	Yes	No	No	No	No	No	No	Substance related crimes	No
611	No	No	Domestic violence、Murder	Yes	Yes	Yes	No	No	No	No	No	Yes	No	Yes	No	No	No	No	No	No	No	No	No	男性	56	No	unmarried	Yes	No	No	無業	N	Y	Yes	No	Yes	國小	No	No	Yes	No	No	No	No	No	No	No	No	No
612	Yes	No	Intimidation	No	Yes	No	No	No	No	No	No	No	No	No	No	No	Yes	No	No	No	No	No	No	男性	40	No	unmarried	Yes	No	No	無業	N	Y	Yes	No	No	高中	No	No	No	No	Yes	No	No	No	No	Yes	Intimidation、Others、Assault、Against official duties	Yes
613	No	No	Sexual assault	Yes	Yes	No	No	No	No	Yes	No	Yes	No	No	No	No	No	No	No	No	No	No	No	男性	42	No	unmarried	Yes	No	No	有工作	N	Y	No	Yes	No	高中	No	No	No	No	Yes	No	No	No	No	No	Substance related crimes、Theft、Assault	No
614	Yes	No	Assault	Yes	No	No	No	No	Yes	No	No	Yes	No	No	No	No	No	No	No	No	No	No	No	男性	45	Yes	unmarried	Yes	No	No	無業	N	Y	Yes	No	No	專科	No	No	No	No	No	Yes	No	No	No	No	Against personal liberty、Arson、Assault	Yes
615	Yes	No	Intimidation	No	Yes	No	No	No	No	No	No	No	No	No	No	No	Yes	No	No	No	No	No	No	男性	44	No	unmarried	Yes	No	No	無業	N	Y	Yes	No	No	高中	No	No	No	No	Yes	No	No	No	No	No	No	No
616	No	No	Fraud	No	No	No	No	No	No	No	No	No	No	No	No	Yes	No	No	No	No	No	No	Yes	男性	25	No	unmarried	Yes	No	No	無業	N	Y	Yes	No	No	大學	No	No	No	No	No	No	Yes	No	No	No	Fraud	No
617	No	No	Fraud	No	No	No	No	No	No	No	No	No	No	No	No	Yes	No	No	No	No	No	No	No	男性	44	No	unmarried	Yes	No	No	無業	N	Y	Yes	No	No	高中	No	No	No	No	Yes	No	No	No	No	No	Fraud、Others	No
618	Yes	No	Others	No	No	No	No	No	No	No	No	No	No	No	No	No	No	No	No	No	No	Yes	No	男性	34	Yes	unmarried	Yes	No	No	無業	N	Y	Yes	No	No	國中	No	No	No	Yes	No	No	No	No	No	No	Substance related crimes	No
619	No	No	Theft	No	No	No	No	No	No	No	No	No	No	No	Yes	No	No	No	No	No	No	No	No	女性	38	Yes	unmarried	Yes	No	No	無業	N	Y	Yes	No	No	專科	No	No	No	No	No	Yes	No	No	No	Yes	No	No
620	No	No	Theft	No	No	No	No	No	No	No	No	No	No	No	Yes	No	No	No	No	No	No	No	No	女性	37	No	unmarried	Yes	No	No	無業	N	Y	Yes	No	No	高中	No	No	No	No	Yes	No	No	No	No	No	Substance related crimes	No
621	No	No	Against public safety	No	No	No	No	No	No	No	No	No	No	No	No	No	No	No	No	No	Yes	No	No	男性	31	Yes	unmarried	Yes	No	No	無業	N	Y	Yes	No	Yes	國中	No	No	No	Yes	No	No	No	No	No	No	Substance related crimes、Arson、Assault	No
622	Yes	No	Domestic violence、Murder	Yes	Yes	Yes	No	No	No	No	No	Yes	No	Yes	No	No	No	No	No	No	No	No	No	男性	44	No	unmarried	Yes	No	No	有工作	N	Y	No	Yes	No	大學	No	No	No	No	No	No	Yes	No	No	Yes	No	No
623	No	No	Against public safety	No	No	No	No	No	No	No	No	No	No	No	No	No	No	No	No	No	Yes	No	No	男性	31	No	unmarried	Yes	No	No	無業	N	Y	Yes	No	No	高中	No	No	No	No	Yes	No	No	No	No	No	Others	No
624	Yes	No	Assault	Yes	No	No	No	No	Yes	No	No	Yes	No	No	No	No	No	No	No	No	No	No	No	男性	30	No	unmarried	Yes	No	No	有工作	N	Y	No	Yes	No	大學	No	No	No	No	No	No	Yes	No	No	Yes	No	No
625	Yes	No	Fraud	No	No	No	No	No	No	No	No	No	No	No	No	Yes	No	No	No	No	No	No	No	女性	54	No	unmarried	Yes	No	No	無業	Y	Y	Yes	No	No	高中	No	No	No	No	Yes	No	No	No	No	No	No	No
627	No	No	Domestic violence	No	No	No	No	No	No	No	No	No	No	Yes	No	No	No	No	No	No	No	No	No	男性	49	Yes	unmarried	Yes	No	No	無業	N	N	Yes	No	No	國中	No	No	No	Yes	No	No	No	No	No	No	Substance related crimes、Arson、Assault	No
628	Yes	No	Theft	No	No	No	No	No	No	No	No	No	No	No	Yes	No	No	No	No	No	No	No	No	男性	80	No	unmarried	Yes	No	No	無業	N	Y	Yes	No	No	高中	No	No	No	No	Yes	No	No	No	No	No	No	No
629	Yes	No	Theft、Robbery	No	Yes	No	No	No	No	No	Yes	Yes	No	No	Yes	No	No	No	No	No	No	No	No	男性	40	No	unmarried	Yes	No	No	無業	N	Y	Yes	No	No	專科	No	No	No	No	No	Yes	No	No	No	No	Theft、Against official duties	No
630	Yes	No	Arson	No	No	No	No	No	No	No	No	No	Yes	No	No	No	No	No	No	No	No	No	No	男性	32	Yes	unmarried	Yes	No	No	無業	N	Y	Yes	No	No	大學	No	No	No	No	No	No	Yes	No	No	No	No	No
631	Yes	No	Fraud	No	No	No	No	No	No	No	No	No	No	No	No	Yes	No	No	No	No	No	No	Yes	男性	55	No	unmarried	Yes	No	No	無業	N	Y	Yes	No	No	高中	No	No	No	No	Yes	No	No	No	No	No	Fraud	No
632	Yes	No	Theft	No	No	No	No	No	No	No	No	No	No	No	Yes	No	No	No	No	No	No	No	No	男性	75	No	unmarried	Yes	No	No	無業	N	N	Yes	No	Yes	國小	No	No	Yes	No	No	No	No	No	No	No	No	No
633	Yes	No	Against official duties	No	No	No	No	No	No	No	No	No	No	No	No	No	No	No	Yes	No	No	No	No	女性	39	No	unmarried	Yes	No	No	無業	N	Y	Yes	No	No	高中	No	No	No	No	Yes	No	No	No	No	No	No	No
634	Yes	No	Assault	Yes	No	No	No	No	Yes	No	No	Yes	No	No	No	No	No	No	No	No	No	No	No	男性	50	No	married	No	No	Yes	無業	N	N	Yes	No	No	高中	No	No	No	No	Yes	No	No	No	No	No	No	No
635	Yes	No	Theft	No	No	No	No	No	No	No	No	No	No	No	Yes	No	No	No	No	No	No	No	No	男性	40	No	unmarried	Yes	No	No	無業	N	Y	Yes	No	No	國中	No	No	No	Yes	No	No	No	No	No	Yes	No	No
636	Yes	No	Theft	No	No	No	No	No	No	No	No	No	No	No	Yes	No	No	No	No	No	No	No	No	女性	59	No	unmarried	Yes	No	No	無業	N	Y	Yes	No	No	高中	No	No	No	No	Yes	No	No	No	No	No	No	No
637	No	Yes	Domestic violence、Sexual assault	Yes	Yes	No	No	No	No	Yes	No	Yes	No	Yes	No	No	No	No	No	No	No	No	No	男性	46	No	unmarried	Yes	No	No	有工作	N	Y	No	Yes	No	國中	No	No	No	Yes	No	No	No	No	No	No	Substance related crimes	No
638	Yes	No	Sexual assault	Yes	Yes	No	No	No	No	Yes	No	Yes	No	No	No	No	No	No	No	No	No	No	No	男性	32	No	unmarried	Yes	No	No	無業	N	Y	Yes	No	Yes	國中	No	No	No	Yes	No	No	No	No	No	No	Theft	No
639	Yes	No	Theft	No	No	No	No	No	No	No	No	No	No	No	Yes	No	No	No	No	No	No	No	No	男性	55	Yes	unmarried	Yes	No	No	無業	N	Y	Yes	No	No	高中	No	No	No	No	Yes	No	No	No	No	Yes	Against personal liberty、Intimidation、Assault、Against public safety、Others、Against official duties	Yes
640	Yes	No	Others	No	No	No	No	No	No	No	No	No	No	No	No	No	No	No	No	No	No	Yes	Yes	女性	48	No	unmarried	Yes	No	No	無業	N	Y	Yes	No	Yes	國中	No	No	No	Yes	No	No	No	No	No	No	Others	No
641	Yes	No	Others	No	No	No	No	No	No	No	No	No	No	No	No	No	No	No	No	No	No	Yes	No	男性	38	No	unmarried	Yes	No	No	有工作	N	Y	No	Yes	No	國中	No	No	No	Yes	No	No	No	No	No	No	Fraud、Against official duties	No
642	No	No	Against official duties	No	No	No	No	No	No	No	No	No	No	No	No	No	No	No	Yes	No	No	No	No	男性	29	No	unmarried	Yes	No	No	無業	N	Y	Yes	No	No	高中	No	No	No	No	Yes	No	No	No	No	No	Theft、Assault、Others、Substance related crimes、Against official duties、Against personal liberty	Yes
643	Yes	No	Domestic violence、Attempted murder、Theft	Yes	Yes	No	Yes	No	No	No	No	Yes	No	Yes	Yes	No	No	No	No	No	No	No	No	男性	32	No	unmarried	Yes	No	No	有工作	N	Y	No	Yes	No	大學	No	No	No	No	No	No	Yes	No	No	No	No	No
644	Yes	No	Others	No	No	No	No	No	No	No	No	No	No	No	No	No	No	No	No	No	No	Yes	Yes	女性	37	No	unmarried	Yes	No	No	無業	N	Y	Yes	No	No	大學	No	No	No	No	No	No	Yes	No	No	No	Others	No
645	Yes	No	Against official duties	No	No	No	No	No	No	No	No	No	No	No	No	No	No	No	Yes	No	No	No	No	男性	44	No	unmarried	Yes	No	No	有工作	N	Y	No	Yes	No	大學	No	No	No	No	No	No	Yes	No	No	No	Others	No
646	Yes	No	Theft	No	No	No	No	No	No	No	No	No	No	No	Yes	No	No	No	No	No	No	No	No	女性	32	No	unmarried	Yes	No	No	無業	N	Y	Yes	No	No	高中	No	No	No	No	Yes	No	No	No	No	No	No	No
647	No	No	Assault	Yes	No	No	No	No	Yes	No	No	Yes	No	No	No	No	No	No	No	No	No	No	No	男性	35	No	unmarried	Yes	No	No	無業	N	Y	Yes	No	No	高中	No	No	No	No	Yes	No	No	No	No	No	Substance related crimes、Against public safety	No
648	Yes	No	Domestic violence、Murder	Yes	Yes	Yes	No	No	No	No	No	Yes	No	Yes	No	No	No	No	No	No	No	No	No	女性	30	No	unmarried	Yes	No	No	有工作	N	Y	No	Yes	No	高中	No	No	No	No	Yes	No	No	No	No	No	No	No
649	No	No	Domestic violence、Murder	Yes	Yes	Yes	No	No	No	No	No	Yes	No	Yes	No	No	No	No	No	No	No	No	No	男性	39	No	unmarried	Yes	No	No	無業	N	Y	Yes	No	No	國中	No	No	No	Yes	No	No	No	No	No	No	Substance related crimes、Theft、Robbery、Against personal liberty、Against public safety、Others、Against official duties	Yes
650	No	No	Against personal liberty、Against public safety、Intimidation	No	Yes	No	No	No	No	No	No	No	No	No	No	No	Yes	No	No	Yes	Yes	No	No	男性		No	unmarried	Yes	No	No	無業	N	Y	Yes	No	No	國中	No	No	No	Yes	No	No	No	No	No	No	Substance related crimes、Theft	No
651	No	No	Assault、Robbery、Others	Yes	No	No	No	No	Yes	No	Yes	Yes	No	No	No	No	No	No	No	No	No	Yes	No	男性	25	No	unmarried	Yes	No	No	無業	N	Y	Yes	No	No	高中	No	No	No	No	Yes	No	No	No	No	No	Others	No
652	No	No	Assault	Yes	No	No	No	No	Yes	No	No	Yes	No	No	No	No	No	No	No	No	No	No	No	男性	61	No	unmarried	Yes	No	No	無業	N	Y	Yes	No	Yes	國小	No	No	Yes	No	No	No	No	No	No	No	Substance related crimes、Domestic violence、Assault	No
653	Yes	Yes	Murder	Yes	Yes	Yes	No	No	No	No	No	Yes	No	No	No	No	No	No	No	No	No	No	No	男性	25	No	unmarried	Yes	No	No	有工作	N	Y	No	Yes	No	大學	No	No	No	No	No	No	Yes	No	No	No	No	No
654	Yes	No	Robbery	No	Yes	No	No	No	No	No	Yes	Yes	No	No	No	No	No	No	No	No	No	No	No	男性	34	No	unmarried	Yes	No	No	有工作	N	Y	No	Yes	No	專科	No	No	No	No	No	Yes	No	No	No	No	No	No
655	Yes	No	Others	No	No	No	No	No	No	No	No	No	No	No	No	No	No	No	No	No	No	Yes	No	女性	54	No	unmarried	Yes	No	No	有工作	N	Y	No	Yes	No	高中	No	No	No	No	Yes	No	No	No	No	No	No	No
656	Yes	No	Against personal liberty	No	Yes	No	No	No	No	No	No	No	No	No	No	No	No	No	No	Yes	No	No	No	男性	42	Yes	unmarried	Yes	No	No	無業	N	Y	Yes	No	No	高中	No	No	No	No	Yes	No	No	No	No	No	No	No
657	Yes	No	Theft	No	No	No	No	No	No	No	No	No	No	No	Yes	No	No	No	No	No	No	No	No	男性	39	No	unmarried	Yes	No	No	無業	N	Y	Yes	No	Yes	國中	No	No	No	Yes	No	No	No	No	No	No	No	No
658	Yes	No	Theft	No	No	No	No	No	No	No	No	No	No	No	Yes	No	No	No	No	No	No	No	Yes	男性	53	No	unmarried	Yes	No	No	無業	N	N	Yes	No	No	高中	No	No	No	No	Yes	No	No	No	No	No	Theft	No
660	Yes	No	Murder	Yes	Yes	Yes	No	No	No	No	No	Yes	No	No	No	No	No	No	No	No	No	No	No	男性	30	No	unmarried	Yes	No	No	無業	N	Y	Yes	No	No	高中	No	No	No	No	Yes	No	No	No	No	No	Substance related crimes	No
661	Yes	No	Substance related crimes	No	No	No	No	No	No	No	No	No	No	No	No	No	No	Yes	No	No	No	No	No	男性	24	No	unmarried	Yes	No	No	無業	N	Y	Yes	No	No	大學	No	No	No	No	No	No	Yes	No	No	No	No	No
662	Yes	No	Theft	No	No	No	No	No	No	No	No	No	No	No	Yes	No	No	No	No	No	No	No	No	女性	59	No	unmarried	Yes	No	No	無業	N	Y	Yes	No	Yes	國小	No	No	Yes	No	No	No	No	No	No	Yes	No	No
663	Yes	No	Theft	No	No	No	No	No	No	No	No	No	No	No	Yes	No	No	No	No	No	No	No	No	男性	43	No	unmarried	Yes	No	No	無業	N	Y	Yes	No	No	高中	No	No	No	No	Yes	No	No	No	No	No	No	No
664	Yes	No	Attempted murder、Robbery	Yes	Yes	No	Yes	No	No	No	Yes	Yes	No	No	No	No	No	No	No	No	No	No	No	男性	36	No	unmarried	Yes	No	No	無業	N	Y	Yes	No	No	高中	No	No	No	No	Yes	No	No	No	No	No	No	No
665	Yes	No	Theft	No	No	No	No	No	No	No	No	No	No	No	Yes	No	No	No	No	No	No	No	Yes	男性	40	Yes	unmarried	Yes	No	No	無業	N	Y	Yes	No	Yes	國中	No	No	No	Yes	No	No	No	No	No	No	Theft	No
666	Yes	No	Theft	No	No	No	No	No	No	No	No	No	No	No	Yes	No	No	No	No	No	No	No	Yes	男性	40	Yes	unmarried	Yes	No	No	無業	N	Y	Yes	No	Yes	國中	No	No	No	Yes	No	No	No	No	No	No	Theft	No
667	Yes	No	Theft	No	No	No	No	No	No	No	No	No	No	No	Yes	No	No	No	No	No	No	No	No	女性	34	No	unmarried	Yes	No	No	無業	N	Y	Yes	No	No	專科	No	No	No	No	No	Yes	No	No	No	No	No	No
668	Yes	No	Assault	Yes	No	No	No	No	Yes	No	No	Yes	No	No	No	No	No	No	No	No	No	No	No	男性	51	Yes	unmarried	Yes	No	No	無業	N	Y	Yes	No	Yes	國中	No	No	No	Yes	No	No	No	No	No	No	Substance related crimes	No
669	Yes	No	Attempted murder	Yes	Yes	No	Yes	No	No	No	No	Yes	No	No	No	No	No	No	No	No	No	No	No	男性	40	Yes	unmarried	Yes	No	No	無業	N	Y	Yes	No	No	專科	No	No	No	No	No	Yes	No	No	No	No	Others	No
670	Yes	No	Assault	Yes	No	No	No	No	Yes	No	No	Yes	No	No	No	No	No	No	No	No	No	No	No	男性	36	No	unmarried	Yes	No	No	無業	N	Y	Yes	No	No	專科	No	No	No	No	No	Yes	No	No	No	No	Assault、Against personal liberty	Yes
671	Yes	No	Theft	No	No	No	No	No	No	No	No	No	No	No	Yes	No	No	No	No	No	No	No	No	男性	21	No	unmarried	Yes	No	No	無業	N	Y	Yes	No	No	特教學校	No	No	No	No	No	No	No	No	Yes	No	No	No
673	Yes	No	Theft	No	No	No	No	No	No	No	No	No	No	No	Yes	No	No	No	No	No	No	No	No	女性	31	No	unmarried	Yes	No	No	無業	N	Y	Yes	No	No	大學	No	No	No	No	No	No	Yes	No	No	No	No	No
674	Yes	No	Theft	No	No	No	No	No	No	No	No	No	No	No	Yes	No	No	No	No	No	No	No	No	男性	46	Yes	unmarried	Yes	No	No	無業	N	Y	Yes	No	Yes	國中	No	No	No	Yes	No	No	No	No	No	No	Substance related crimes、Theft	No
675	Yes	No	Sexual assault	Yes	Yes	No	No	No	No	Yes	No	Yes	No	No	No	No	No	No	No	No	No	No	No	男性	44	Yes	unmarried	Yes	No	No	無業	N	Y	Yes	No	No	高中	No	No	No	No	Yes	No	No	No	No	No	Against official duties、Assault、Robbery、Theft、Others、Sexual assault	Yes
676	Yes	No	Sexual assault	Yes	Yes	No	No	No	No	Yes	No	Yes	No	No	No	No	No	No	No	No	No	No	Yes	男性	33	No	unmarried	Yes	No	No	無業	N	Y	Yes	No	No	專科	No	No	No	No	No	Yes	No	No	No	Yes	Sexual assault	Yes
677	Yes	No	Domestic violence	No	No	No	No	No	No	No	No	No	No	Yes	No	No	No	No	No	No	No	No	No	男性	48	No	unmarried	Yes	No	No	無業	N	Y	Yes	No	No	專科	No	No	No	No	No	Yes	No	No	No	No	Domestic violence、Assault	No
678	No	No	Theft	No	No	No	No	No	No	No	No	No	No	No	Yes	No	No	No	No	No	No	No	No	男性	22	No	unmarried	Yes	No	No	無業	N	Y	Yes	No	Yes	國中	No	No	No	Yes	No	No	No	No	No	No	No	No
679	No	Yes	Sexual assault	Yes	Yes	No	No	No	No	Yes	No	Yes	No	No	No	No	No	No	No	No	No	No	No	男性	25	No	unmarried	Yes	No	No	有工作	N	N	No	Yes	No	大學	No	No	No	No	No	No	Yes	No	No	No	No	No
680	No	No	Theft	No	No	No	No	No	No	No	No	No	No	No	Yes	No	No	No	No	No	No	No	No	男性	42	No	unmarried	Yes	No	No	無業	N	Y	Yes	No	No	高中	No	No	No	No	Yes	No	No	No	No	No	Others、Substance related crimes、Robbery、Theft	Yes
681	No	No	Theft	No	No	No	No	No	No	No	No	No	No	No	Yes	No	No	No	No	No	No	No	No	女性	33	Yes	unmarried	Yes	No	No	無業	N	Y	Yes	No	No	大學	No	No	No	No	No	No	Yes	No	No	No	No	No
682	No	Yes	Robbery	No	Yes	No	No	No	No	No	Yes	Yes	No	No	No	No	No	No	No	No	No	No	No	女性	41	No	unmarried	Yes	No	No	無業	N	Y	Yes	No	No	專科	No	No	No	No	No	Yes	No	No	No	No	No	No
683	Yes	No	Domestic violence、Attempted murder	Yes	Yes	No	Yes	No	No	No	No	Yes	No	Yes	No	No	No	No	No	No	No	No	No	男性	32	No	unmarried	Yes	No	No	無業	N	Y	Yes	No	No	大學	No	No	No	No	No	No	Yes	No	No	No	Attempted murder	Yes
684	No	Yes	Against public safety	No	No	No	No	No	No	No	No	No	No	No	No	No	No	No	No	No	Yes	No	No	男性	42	No	unmarried	Yes	No	No	無業	N	Y	Yes	No	No	高中	No	No	No	No	Yes	No	No	No	No	No	Others、Assault、Against personal liberty	Yes
685	Yes	No	Theft	No	No	No	No	No	No	No	No	No	No	No	Yes	No	No	No	No	No	No	No	No	男性	24	No	unmarried	Yes	No	No	無業	N	Y	Yes	No	No	特教學校	No	No	No	No	No	No	No	No	Yes	No	No	No
686	No	No	Theft	No	No	No	No	No	No	No	No	No	No	No	Yes	No	No	No	No	No	No	No	No	女性	36	No	unmarried	Yes	No	No	無業	N	Y	Yes	No	No	高中	No	No	No	No	Yes	No	No	No	No	No	Substance related crimes、Substance related crimes	No
687	Yes	No	Against official duties	No	No	No	No	No	No	No	No	No	No	No	No	No	No	No	Yes	No	No	No	No	男性	27	No	unmarried	Yes	No	No	無業	N	N	Yes	No	No	大學	No	No	No	No	No	No	Yes	No	No	No	Murder	Yes
688	Yes	No	Theft	No	No	No	No	No	No	No	No	No	No	No	Yes	No	No	No	No	No	No	No	Yes	男性	32	No	unmarried	Yes	No	No	無業	N	N	Yes	No	No	高中	No	No	No	No	Yes	No	No	No	No	No	Theft	No
689	No	No	Theft	No	No	No	No	No	No	No	No	No	No	No	Yes	No	No	No	No	No	No	No	No	女性	46	No	married	No	No	Yes	無業	N	Y	Yes	No	No	國中	No	No	No	Yes	No	No	No	No	No	No	Fraud	No
690	No	No	Fraud	No	No	No	No	No	No	No	No	No	No	No	No	Yes	No	No	No	No	No	No	No	女性	27	Yes	married	No	No	Yes	無業	N	N	Yes	No	No	研究所	No	No	No	No	No	No	No	Yes	No	No	No	No
691	No	No	Theft	No	No	No	No	No	No	No	No	No	No	No	Yes	No	No	No	No	No	No	No	No	男性	35	No	unmarried	Yes	No	No	無業	N	Y	Yes	No	No	大學	No	No	No	No	No	No	Yes	No	No	No	Substance related crimes、Against official duties、Arson	No
692	No	No	Theft	No	No	No	No	No	No	No	No	No	No	No	Yes	No	No	No	No	No	No	No	Yes	女性	39	No	unmarried	Yes	No	No	無業	N	Y	Yes	No	No	高中	No	No	No	No	Yes	No	No	No	No	No	Theft	No
693	No	No	Others	No	No	No	No	No	No	No	No	No	No	No	No	No	No	No	No	No	No	Yes	No	男性	43	No	unmarried	Yes	No	No	無業	N	Y	Yes	No	No	國中	No	No	No	Yes	No	No	No	No	No	No	Substance related crimes、Assault、Theft、Others、Against personal liberty	Yes
694	Yes	Yes	Against public safety	No	No	No	No	No	No	No	No	No	No	No	No	No	No	No	No	No	Yes	No	No	男性	39	No	unmarried	Yes	No	No	有工作	N	Y	No	Yes	No	大學	No	No	No	No	No	No	Yes	No	No	No	Substance related crimes	No
695	No	No	Attempted murder	Yes	Yes	No	Yes	No	No	No	No	Yes	No	No	No	No	No	No	No	No	No	No	No	女性	71	No	unmarried	Yes	No	No	無業	N	N	Yes	No	Yes	國小	No	No	Yes	No	No	No	No	No	No	No	No	No
696	Yes	No	Attempted murder	Yes	Yes	No	Yes	No	No	No	No	Yes	No	No	No	No	No	No	No	No	No	No	No	女性	35	No	married	No	No	Yes	無業	Y	Y	Yes	No	No	高中	No	No	No	No	Yes	No	No	No	No	No	No	No
697	Yes	No	Theft	No	No	No	No	No	No	No	No	No	No	No	Yes	No	No	No	No	No	No	No	No	男性	40	No	unmarried	Yes	No	No	無業	Y	Y	Yes	No	No	高中	No	No	No	No	Yes	No	No	No	No	No	No	No
698	No	No	Substance related crimes	No	No	No	No	No	No	No	No	No	No	No	No	No	No	Yes	No	No	No	No	No	男性	42	No	separation	No	Yes	No	無業	N	Y	Yes	No	No	高中	No	No	No	No	Yes	No	No	No	No	No	Against public safety、Against official duties、Others、Substance related crimes	No
699	No	No	Theft	No	No	No	No	No	No	No	No	No	No	No	Yes	No	No	No	No	No	No	No	No	男性	60	Yes	married	No	No	Yes	無業	N	N	Yes	No	No	大學	No	No	No	No	No	No	Yes	No	No	No	No	No
700	No	No	Theft	No	No	No	No	No	No	No	No	No	No	No	Yes	No	No	No	No	No	No	No	No	女性	44	No	married	No	No	Yes	有工作	N	Y	No	Yes	No	高中	No	No	No	No	Yes	No	No	No	No	Yes	Theft、Fraud	No
701	Yes	No	Against public safety	No	No	No	No	No	No	No	No	No	No	No	No	No	No	No	No	No	Yes	No	No	男性	39	Yes	unmarried	Yes	No	No	無業	N	Y	Yes	No	Yes	國中	No	No	No	Yes	No	No	No	No	No	No	Others	No
702	No	No	Assault	Yes	Yes	No	No	Yes	No	No	No	Yes	No	No	No	No	No	No	No	No	No	No	No	男性	30	No	unmarried	Yes	No	No	無業	N	N	Yes	No	No	高中	No	No	No	No	Yes	No	No	No	No	Yes	Others	No
703	No	No	Domestic violence、Murder	Yes	Yes	Yes	No	No	No	No	No	Yes	No	Yes	No	No	No	No	No	No	No	No	No	女性	20	No	unmarried	Yes	No	No	無業	N	Y	Yes	No	No	高中	No	No	No	No	Yes	No	No	No	No	No	Sexual assault、Assault	Yes
704	No	No	Theft	No	No	No	No	No	No	No	No	No	No	No	Yes	No	No	No	No	No	No	No	No	男性	34	Yes	unmarried	Yes	No	No	無業	N	Y	Yes	No	No	高中	No	No	No	No	Yes	No	No	No	No	No	Others	No
705	Yes	No	Against personal liberty	No	Yes	No	No	No	No	No	No	No	No	No	No	No	No	No	No	Yes	No	No	No	女性	37	No	unmarried	Yes	No	No	無業	N	Y	Yes	No	No	高中	No	No	No	No	Yes	No	No	No	No	Yes	No	No
706	No	No	Others	No	No	No	No	No	No	No	No	No	No	No	No	No	No	No	No	No	No	Yes	No	男性	53	No	unmarried	Yes	No	No	無業	N	Y	Yes	No	Yes	國中	No	No	No	Yes	No	No	No	No	No	No	Fraud、Others	No
707	Yes	No	Robbery	No	Yes	No	No	No	No	No	Yes	Yes	No	No	No	No	No	No	No	No	No	No	No	女性	29	No	unmarried	Yes	No	No	無業	N	Y	Yes	No	No	大學	No	No	No	No	No	No	Yes	No	No	No	No	No
708	No	No	Fraud	No	No	No	No	No	No	No	No	No	No	No	No	Yes	No	No	No	No	No	No	No	男性	53	No	unmarried	Yes	No	No	無業	N	Y	Yes	No	No	高中	No	No	No	No	Yes	No	No	No	No	No	Others	No
709	Yes	No	Theft	No	No	No	No	No	No	No	No	No	No	No	Yes	No	No	No	No	No	No	No	No	男性	72	No	married	No	No	Yes	無業	N	Y	Yes	No	Yes	國小	No	No	Yes	No	No	No	No	No	No	No	Others	No
710	Yes	No	Domestic violence、Intimidation	No	Yes	No	No	No	No	No	No	No	No	Yes	No	No	Yes	No	No	No	No	No	No	男性	46	Yes	married	No	No	Yes	無業	N	N	Yes	No	No	大學	No	No	No	No	No	No	Yes	No	No	Yes	No	No
711	Yes	No	Against public safety	No	No	No	No	No	No	No	No	No	No	No	No	No	No	No	No	No	Yes	No	No	男性	26	No	unmarried	Yes	No	No	無業	N	Y	Yes	No	No	國中	No	No	No	Yes	No	No	No	No	No	No	No	No
712	Yes	No	Assault	Yes	No	No	No	No	Yes	No	No	Yes	No	No	No	No	No	No	No	No	No	No	No	男性	33	No	unmarried	Yes	No	No	無業	N	Y	Yes	No	No	高中	No	No	No	No	Yes	No	No	No	No	No	No	No
713	No	No	Sexual assault	Yes	Yes	No	No	No	No	Yes	No	Yes	No	No	No	No	No	No	No	No	No	No	No	男性	14	No	unmarried	Yes	No	No	無業	N	Y	Yes	No	No	高中	No	No	No	No	Yes	No	No	No	No	No	No	No
715	Yes	No	Fraud	No	No	No	No	No	No	No	No	No	No	No	No	Yes	No	No	No	No	No	No	No	男性	20	Yes	unmarried	Yes	No	No	無業	N	Y	Yes	No	No	高中	No	No	No	No	Yes	No	No	No	No	No	Assault	No
716	Yes	No	Others	No	No	No	No	No	No	No	No	No	No	No	No	No	No	No	No	No	No	Yes	No	男性	43	No	unmarried	Yes	No	No	無業	N	Y	Yes	No	No	大學	No	No	No	No	No	No	Yes	No	No	No	Theft、Assault、Others、Against official duties	No
717	No	No	Theft	No	No	No	No	No	No	No	No	No	No	No	Yes	No	No	No	No	No	No	No	Yes	女性	42	No	unmarried	Yes	No	No	無業	N	Y	Yes	No	No	高中	No	No	No	No	Yes	No	No	No	No	No	Theft	No
718	No	No	Against public safety、Assault	Yes	No	No	No	No	Yes	No	No	Yes	No	No	No	No	No	No	No	No	Yes	No	No	男性	41	No	unmarried	Yes	No	No	無業	N	Y	Yes	No	No	國中	No	No	No	Yes	No	No	No	No	No	No	Theft、Intimidation、Others、Substance related crimes	Yes
719	No	No	Murder	Yes	Yes	Yes	No	No	No	No	No	Yes	No	No	No	No	No	No	No	No	No	No	No	男性	45	No	unmarried	Yes	No	No	無業	N	Y	Yes	No	No	大學	No	No	No	No	No	No	Yes	No	No	No	No	No
720	No	No	Robbery	No	Yes	No	No	No	No	No	Yes	Yes	No	No	No	No	No	No	No	No	No	No	No	男性	19	No	unmarried	Yes	No	No	有工作	N	Y	No	Yes	No	高中	No	No	No	No	Yes	No	No	No	No	No	Theft、Attempted murder、Robbery、Others	Yes
721	No	No	Theft	No	No	No	No	No	No	No	No	No	No	No	Yes	No	No	No	No	No	No	No	No	男性	43	No	unmarried	Yes	No	No	有工作	N	Y	No	Yes	No	高中	No	No	No	No	Yes	No	No	No	No	No	No	No
722	No	No	Robbery	No	Yes	No	No	No	No	No	Yes	Yes	No	No	No	No	No	No	No	No	No	No	No	男性	38	No	unmarried	Yes	No	No	無業	N	Y	Yes	No	Yes	國中	No	No	No	Yes	No	No	No	No	No	No	Domestic violence、Substance related crimes	No
[truncated: 64 more columns]
